# Supplementary material for: Ground-state electron transfer in all-polymer donor:acceptor blends enables aqueous processing of water-insoluble conjugated polymers
Source: Nat Commun. 2023 Dec 20;14:8454. doi: 10.1038/s41467-023-44153-7 (PMC10730874; doi:10.1038/s41467-023-44153-7)
Supplement: Supplementary file 4 — Source data [file 41467_2023_44153_MOESM4_ESM.zip]

Archive with 10 entries (9 files):
- source data/
- __MACOSX/._source data
- source data/Fig.1.xlsx
- __MACOSX/source data/._Fig.1.xlsx
- source data/Fig.4.xlsx
- __MACOSX/source data/._Fig.4.xlsx
- source data/Fig.3.xlsx
- __MACOSX/source data/._Fig.3.xlsx
- source data/Fig.2.xlsx
- __MACOSX/source data/._Fig.2.xlsx
