# Supplementary material for: Ground-state electron transfer in all-polymer donor:acceptor blends enables aqueous processing of water-insoluble conjugated polymers
Source: Nat Commun. 2023 Dec 20;14:8454. doi: 10.1038/s41467-023-44153-7 (PMC10730874; doi:10.1038/s41467-023-44153-7)
Supplement: Supplementary file 4 — Source data [file 41467_2023_44153_MOESM4_ESM.zip › source data/Fig.1.xlsx]

## Sheet: Fig.1d
	BBL	PCAT-K	BBL:PCAT-K
size	Number Percent	Number Percent	Number Percent
(nm)	(%)	(%)	(%)
0.4	0	0	0
0.4632	0	0	0
0.5365	0	0	0
0.6213	0	0	0
0.7195	0	0	0
0.8332	0	0	0
0.9649	0	0	0
1.117	0	0	0
1.294	0	0	0
1.499	0	0	0
1.736	0	0	0
2.01	0	0	0
2.328	0	0	0
2.696	0	0	0
3.122	0	0	0
3.615	0	0	0
4.187	0	0	0
4.849	0	5.1	0
5.615	0	10.4	0
6.503	0	30.6	0
7.531	0	34.1	0
8.721	0	18.6	0
10.1	0	0.3	0
11.7	0	0	0
13.54	0	0	0
15.69	0	0	0
18.17	0	0	0
21.04	0	0	3.1
24.36	0	0	13.9
28.21	0	0	25.9
32.67	0	0	26.5
37.84	0	0	17.6
43.82	0	0	8.5
50.75	0	0	3.1
58.77	0	0	0.8
68.06	0	0	0.1
78.82	0	0	0
91.28	0	0	0
105.7	0	0	0
122.4	0	0	0.1
141.8	0	0	0.1
164.2	0	0	0
190.1	0	0	0
220.2	0	0	0
255	0	0	0
295.3	0	0	0
342	0	0	0
396.1	3.2	0	0
458.7	24.9	0	0
531.2	43.4	0	0
615.1	25.1	0	0
712.4	3.3	0	0
825	0	0	0
955.4	0	0	0
1106	0	0	0
1281	0	0	0
1484	0	0	0
1718	0	0	0
1990	0	0	0
2305	0	0	0
2669	0	0	0
3091	0	0	0
3580	0	0	0
4145	0	0	0
4801	0	0	0
5560	0	0	0
6439	0	0	0
7456	0	0	0
8635	0	0	0
10000	0	0	0

## Sheet: Fig.1e
BBL			PCAT-K			BBL:PCAT-K
zeta potential	Norm. intensity		zeta potential	Norm. intensity		zeta potential	Norm. intensity
(mV)	(a.u.)		(mV)	(a.u.)		(mV)	(a.u.)
-147	0		-148	0		-147	0
-144	0		-145	0		-143	0
-140	0		-141	0		-140	0
-137	0		-138	0		-137	0
-134	0		-134	0		-133	0
-130	0		-131	0		-130	0
-127	0		-127	0		-127	0
-124	0		-124	0		-123	0
-120	0		-120	0		-120	0
-117	0		-117	0		-117	0
-114	0		-114	0		-114	0
-111	0		-110	0		-110	0
-107	0		-107	0		-107	0
-104	0		-103	0		-104	0
-101	0		-99.7	0		-100	0
-97.3	0		-96.3	0		-96.9	0
-93.9	0		-92.8	0		-93.6	0
-90.6	0		-89.4	0		-90.3	0
-87.3	0		-85.9	0		-87	0
-84	0		-82.4	0		-83.7	0
-80.7	0		-79	0		-80.3	0
-77.4	0		-75.5	0		-77	0
-74	0		-72.1	0		-73.7	0
-70.7	0		-68.6	0		-70.4	0
-67.4	0		-65.2	0		-67.1	0
-64.1	0		-61.7	0		-63.8	0
-60.8	0		-58.3	0		-60.4	0
-57.4	0		-54.8	0.03704		-57.1	0
-54.1	0		-51.3	0.13701		-53.8	0
-50.8	0		-47.9	0.5523		-50.5	0
-47.5	0		-44.4	1		-47.2	0
-44.2	0		-41	0.90783		-43.8	0.08135
-40.9	0		-37.5	0.59624		-40.5	0.33863
-37.5	0		-34.1	0.36167		-37.2	0.78599
-34.2	0		-30.6	0.17913		-33.9	1
-30.9	0.00786		-27.2	0.08371		-30.6	0.80445
-27.6	0.40826		-23.7	0.03462		-27.3	0.49623
-24.3	1		-20.2	0.02148		-23.9	0.2242
-20.9	0.89326		-16.8	0.00853		-20.6	0.05514
-17.6	0.27706		-13.3	0		-17.3	0
-14.3	0		-9.88	0		-14	0
-11	0		-6.42	0		-10.7	0
-7.67	0		-2.96	0		-7.35	0
-4.36	0		0.491	0		-4.03	0
-1.04	0		3.95	0		-0.712	0
2.28	0		7.4	0		2.61	0
5.6	0		10.9	0		5.92	0
8.92	0		14.3	0		9.24	0
12.2	0		17.8	0		12.6	0
15.6	0		21.2	0		15.9	0
18.9	0		24.7	0		19.2	0
22.2	0		28.1	0		22.5	0
25.5	0		31.6	0		25.8	0
28.8	0		35	0		29.2	0
32.1	0		38.5	0		32.5	0
35.5	0		42	0		35.8	0
38.8	0		45.4	0		39.1	0
42.1	0		48.9	0		42.4	0
45.4	0		52.3	0		45.7	0
48.7	0		55.8	0		49.1	0
52.1	0		59.2	0		52.4	0
55.4	0		62.7	0		55.7	0
58.7	0		66.1	0		59	0
62	0		69.6	0		62.3	0
65.3	0		73.1	0		65.7	0
68.6	0		76.5	0		69	0
72	0		80	0		72.3	0
75.3	0		83.4	0		75.6	0
78.6	0		86.9	0		78.9	0
81.9	0		90.3	0		82.2	0
85.2	0		93.8	0		85.6	0
88.6	0		97.2	0		88.9	0
91.9	0		101	0		92.2	0
95.2	0		104	0		95.5	0
98.5	0		108	0		98.8	0
102	0		111	0		102	0
105	0		115	0		105	0
108	0		118	0		109	0
112	0		121	0		112	0
115	0		125	0		115	0
118	0		128	0		119	0
122	0		132	0		122	0
125	0		135	0		125	0
128	0		139	0.02053		129	0
132	0		142	0		132	0
135	0		146	0		135	0
138	0		149	0		139	0
142	0		126			142	0
145	0		129			145	0
148	0		133			149	0
			136			146
			139			149
			143
			146
			149
