# Supplementary material for: Ground-state electron transfer in all-polymer donor:acceptor blends enables aqueous processing of water-insoluble conjugated polymers
Source: Nat Commun. 2023 Dec 20;14:8454. doi: 10.1038/s41467-023-44153-7 (PMC10730874; doi:10.1038/s41467-023-44153-7)
Supplement: Supplementary file 4 — Source data [file 41467_2023_44153_MOESM4_ESM.zip › source data/Fig.4.xlsx]

## Sheet: Fig.4a
ZnO			BBL:PCAT-K
voltage	current density		voltage	current density
(V)	(mA/cm2)		(V)	(mA/cm2)
-0.92637	-26.3564		-0.94102	-26.2623
-0.90696	-26.2453		-0.92095	-26.2267
-0.88597	-26.2895		-0.89953	-26.2426
-0.86616	-26.3627		-0.87994	-26.2122
-0.84608	-26.3799		-0.85982	-26.1752
-0.82506	-26.4338		-0.83892	-26.2301
-0.80538	-26.4556		-0.81893	-26.1347
-0.78558	-26.3652		-0.79872	-26.272
-0.76456	-26.2875		-0.77753	-26.1752
-0.74513	-26.2919		-0.75783	-26.0993
-0.7253	-26.3402		-0.73808	-26.1253
-0.70399	-26.2902		-0.71638	-26.162
-0.68458	-26.2831		-0.69655	-26.1001
-0.66359	-26.2936		-0.67542	-26.1737
-0.64403	-26.2392		-0.65554	-26.1932
-0.62474	-26.2762		-0.63562	-26.1734
-0.60368	-26.2331		-0.61473	-26.2233
-0.58388	-26.2127		-0.59472	-26.1443
-0.56421	-26.1914		-0.57481	-26.1305
-0.54234	-26.1961		-0.55268	-26.1713
-0.52281	-26.1948		-0.5333	-26.0861
-0.50353	-26.1409		-0.51376	-25.9797
-0.48267	-26.1674		-0.49259	-26.0515
-0.46305	-26.1294		-0.4725	-26.0736
-0.44327	-26.1378		-0.45268	-26.1113
-0.4223	-26.1194		-0.43172	-26.0437
-0.40301	-26.1174		-0.4121	-26.0556
-0.383	-26.1841		-0.39206	-26.0016
-0.36189	-26.1483		-0.37052	-26.0356
-0.34211	-26.0794		-0.35045	-26.0374
-0.32264	-26.0529		-0.33066	-25.9836
-0.30161	-25.9564		-0.30936	-25.9907
-0.282	-25.9944		-0.28953	-25.9214
-0.26111	-25.9495		-0.26846	-25.9881
-0.24148	-25.974		-0.24855	-25.9605
-0.22141	-25.9292		-0.22845	-25.8832
-0.20059	-25.9279		-0.20768	-25.8464
-0.18094	-25.9782		-0.18775	-25.8471
-0.16122	-25.999		-0.16792	-25.8579
-0.13993	-25.9566		-0.14653	-25.8327
-0.1206	-25.9105		-0.12662	-25.8308
-0.10094	-25.9015		-0.10694	-25.833
-0.08008	-25.9071		-0.086	-25.8151
-0.05986	-25.9387		-0.06575	-25.7616
-0.04038	-25.8826		-0.04604	-25.7369
-0.01971	-25.9002		-0.0249	-25.7726
-0.000169262	-25.85		-0.00497	-25.7899
0.01949	-25.8566		0.01466	-25.7604
0.04017	-25.7434		0.06313	-25.3528
0.05948	-25.7032		0.0827	-25.3276
0.07913	-25.7186		0.10265	-25.3436
0.10054	-25.7203		0.1243	-25.3695
0.12026	-25.6941		0.14419	-25.35
0.13982	-25.6397		0.16398	-25.3477
0.16057	-25.6373		0.18501	-25.349
0.18022	-25.6181		0.20481	-25.3016
0.20154	-25.5765		0.22622	-25.2674
0.22119	-25.6284		0.24583	-25.2218
0.2406	-25.5735		0.26549	-25.1353
0.26139	-25.5272		0.28629	-25.1229
0.2811	-25.5255		0.30612	-25.0689
0.30061	-25.4078		0.32602	-25.0693
0.32151	-25.3598		0.34742	-25.0226
0.34115	-25.3806		0.36708	-25.0273
0.36087	-25.3647		0.38682	-24.9434
0.38156	-25.2995		0.40781	-24.8944
0.40145	-25.2284		0.42806	-24.9389
0.42106	-25.2377		0.44754	-24.8631
0.44163	-25.1198		0.46834	-24.7706
0.46088	-25.0245		0.48807	-24.7884
0.48051	-24.8961		0.50785	-24.6929
0.50111	-24.8502		0.52857	-24.6327
0.52074	-24.7495		0.54851	-24.5725
0.54148	-24.6703		0.5691	-24.5447
0.56129	-24.5843		0.58917	-24.4189
0.58042	-24.3622		0.60854	-24.2481
0.62624	-23.5435		0.62851	-24.0867
0.64477	-23.2518		0.64772	-23.9256
0.66324	-22.9625		0.66658	-23.6543
0.68225	-22.517		0.68623	-23.2531
0.69994	-22.0776		0.70428	-22.8563
0.71672	-21.4215		0.72178	-22.315
0.7341	-20.4456		0.7405	-21.553
0.74922	-19.3174		0.75688	-20.6147
0.76281	-17.931		0.77167	-19.4055
0.77612	-16.0907		0.78583	-17.6549
0.78726	-14.078		0.79772	-15.7101
0.79712	-11.8223		0.80813	-13.3939
0.80679	-9.10461		0.8183	-10.5849
0.81519	-6.4227		0.82671	-7.81953
0.82229	-3.39963		0.83404	-4.50297
0.83034	-0.35598		0.84155	-1.24864
0.83653	2.75304		0.84797	2.01278
0.843	6.06314		0.85441	5.54232
0.84902	9.36377		0.85955	9.33122
0.85438	12.7009		0.86445	12.9894
0.85979	16.326		0.86965	16.9447
0.86481	19.8328		0.87403	20.823
0.86964	23.311		0.87834	24.6843
0.87494	27.0573		0.8829	28.8038
0.87929	30.6463		0.88686	32.7649
0.88383	34.2914		0.89077	36.7762
0.88832	38.1743		0.89455	41.0771
0.89231	41.799		0.89805	45.0492
0.89651	45.4573		0.90152	49.1345
0.90063	49.5265		0.90511	53.5462
0.90432	53.2468		0.90815	57.6607
0.90785	56.9968		0.911	61.8257
0.91202	60.9471		0.91436	66.2301
0.91586	64.7498		0.91742	70.4374
0.91958	68.7448		0.92028	74.9102
0.92311	72.5199		0.92299	79.0923
0.92659	76.3145		0.92587	83.317
0.93031	80.6539		0.92897	88.1473
0.93351	84.5632		0.93156	92.3754
0.93651	88.4083		0.93407	96.6365
0.9398	92.5512		0.93682	101.16
0.94277	96.4552		0.9392	105.433
0.9461	100.39		0.94207	109.673
0.94975	104.573		0.9448	114.33
0.9529	108.373		0.94739	118.525
0.95661	112.179		0.94984	122.891
0.96013	116.263		0.95225	127.535
0.96358	120.085		0.9545	131.981
0.96638	124.081		0.95672	136.327
0.96893	128.429		0.95905	141.014

## Sheet: Fig.4b
	ZnO		BBL:PCAT-K
illumination time	Norm. PCE	S.D.	Norm. PCE	S.D.
(h)	(a.u.)		(a.u.)
0	1	0	1	0
1	0.90785	0.02223	0.99528	0.04039
3	0.85026	0.03998	0.99473	0.01827
6	0.83292	0.01792	0.97711	0.03778
10	0.8105	0.02253	0.9713	0.02219
24	0.78458	0.04628	0.94884	0.03563
47	0.72038	0.01705	0.91531	0.01978
72	0.70488	0.04644	0.90234	0.01578
95	0.6912	0.03746	0.88873	0.02727
123	0.68266	0.05958	0.87831	0.03006

## Sheet: Fig.4c
	BBL:PCAT-K	BBL:PCAT-H
Voltage	Drain current	Drain current
(V)	(A)	(A)
0.7	7.61487e-06	6.96353e-06
0.68	7.2163e-06	6.55394e-06
0.66	6.79659e-06	6.13402e-06
0.64	6.35111e-06	5.70029e-06
0.62	5.88549e-06	5.25669e-06
0.6	5.41054e-06	4.811e-06
0.58	4.93452e-06	4.36928e-06
0.56	4.4655e-06	3.93802e-06
0.54	4.00991e-06	3.52267e-06
0.52	3.57172e-06	3.12558e-06
0.5	3.15517e-06	2.75059e-06
0.48	2.76188e-06	2.40006e-06
0.46	2.39641e-06	2.07553e-06
0.44	2.05946e-06	1.77776e-06
0.42	1.7526e-06	1.50828e-06
0.4	1.47524e-06	1.26548e-06
0.38	1.2278e-06	1.05023e-06
0.36	1.00968e-06	8.60671e-07
0.34	8.18718e-07	6.96331e-07
0.32	6.5405e-07	5.55203e-07
0.3	5.14478e-07	4.35801e-07
0.28	3.97168e-07	3.35559e-07
0.26	3.00592e-07	2.53418e-07
0.24	2.22109e-07	1.87167e-07
0.22	1.60448e-07	1.34688e-07
0.2	1.1272e-07	9.46279e-08
0.18	7.72422e-08	6.49679e-08
0.16	5.14494e-08	4.3076e-08
0.14	3.35844e-08	2.82291e-08
0.12	2.19491e-08	1.8065e-08
0.1	1.40381e-08	1.19111e-08
0.08	9.22083e-09	8.06067e-09
0.06	6.76598e-09	5.97572e-09
0.04	4.99209e-09	5.0005e-09
0.02	4.52971e-09	4.47926e-09
0	4.00006e-09	4.25227e-09
-0.02	4.29432e-09	4.3952e-09
-0.04	4.2775e-09	4.80715e-09
-0.06	4.53812e-09	5.08457e-09
-0.08	4.95007e-09	5.76554e-09
-0.1	5.27794e-09	6.62305e-09

## Sheet: Fig.4d
		BBL:PCAT-K	BBL:PCAT-H
Time	Gate voltage	Drain current	Drain current
(s)	(V)	(A)	(A)
2.12492	0	3.35051e-08	5.03122e-08
3.33517	0	3.37573e-08	4.71421e-08
4.54543	0	3.91359e-08	4.96937e-08
5.7557	0	3.77913e-08	4.66782e-08
6.96597	0	3.9304e-08	4.85339e-08
8.17625	0	3.99764e-08	4.69102e-08
9.38653	0	3.78753e-08	5.03895e-08
10.5968	0	3.64466e-08	4.94617e-08
11.8071	0	3.65307e-08	4.89204e-08
13.0174	0	3.67828e-08	5.07761e-08
14.2276	0.6	6.62262e-06	6.62523e-06
15.4379	0.6	6.70919e-06	6.69791e-06
16.6482	0.6	6.73356e-06	6.64147e-06
17.8585	0.6	6.7523e-06	6.65074e-06
19.0687	0.6	6.75894e-06	6.65848e-06
20.279	0.6	6.76348e-06	6.67549e-06
21.4893	0.6	6.7655e-06	6.69714e-06
22.6996	0.6	6.77096e-06	6.67549e-06
23.9099	0.6	6.77709e-06	6.66235e-06
25.1202	0.6	6.78071e-06	6.65152e-06
26.3304	0	3.78753e-08	5.24772e-08
27.5407	0	3.30849e-08	5.01576e-08
28.7509	0	3.47658e-08	5.13173e-08
29.9612	0	3.62785e-08	5.64978e-08
31.1715	0	4.07327e-08	5.54153e-08
32.3818	0	4.1069e-08	5.45647e-08
33.5921	0	3.61105e-08	5.39462e-08
34.8024	0	3.91359e-08	5.42554e-08
36.0126	0	3.69508e-08	5.27091e-08
37.2229	0	3.527e-08	5.13173e-08
38.4332	0.6	6.67884e-06	6.5858e-06
39.6435	0.6	6.7075e-06	6.63993e-06
40.8538	0.6	6.71919e-06	6.62601e-06
42.0641	0.6	6.72902e-06	6.63838e-06
43.2743	0.6	6.73776e-06	6.66003e-06
44.4846	0.6	6.74003e-06	6.66698e-06
45.6948	0.6	6.74255e-06	6.6724e-06
46.9051	0.6	6.74516e-06	6.66235e-06
48.1154	0.6	6.74625e-06	6.66235e-06
49.3256	0.6	6.7486e-06	6.66621e-06
50.5359	0	2.24956e-08	5.25545e-08
51.7462	0	3.37573e-08	5.28637e-08
52.9564	0	3.37573e-08	5.30957e-08
54.1667	0	3.29168e-08	4.92298e-08
55.377	0	3.22444e-08	5.32503e-08
56.5872	0	3.24967e-08	5.06988e-08
57.7975	0	2.9471e-08	5.28637e-08
59.0077	0	3.21604e-08	5.10854e-08
60.218	0	3.38413e-08	4.62916e-08
61.4282	0	3.16562e-08	4.2503e-08
62.6384	0.6	6.65909e-06	6.49766e-06
63.8487	0.6	6.6875e-06	6.49302e-06
65.0589	0.6	6.7033e-06	6.50461e-06
66.2692	0.6	6.71406e-06	6.55564e-06
67.4794	0.6	6.71784e-06	6.47369e-06
68.6897	0.6	6.72398e-06	6.47755e-06
69.8999	0.6	6.72557e-06	6.50384e-06
71.1102	0.6	6.73011e-06	6.48761e-06
72.3205	0.6	6.72902e-06	6.49688e-06
73.5308	0.6	6.73457e-06	6.58271e-06
74.7411	0	2.29157e-08	5.24772e-08
75.9514	0	2.03945e-08	5.08534e-08
77.1616	0	1.58562e-08	5.06988e-08
78.3719	0	2.03945e-08	5.00028e-08
79.5822	0	2.19912e-08	5.06988e-08
80.7925	0	2.50168e-08	5.04669e-08
82.0028	0	2.15712e-08	5.30184e-08
83.2131	0	2.19912e-08	5.03895e-08
84.4234	0	2.24956e-08	4.94617e-08
85.6337	0	2.39243e-08	3.97195e-08
86.844	0.6	6.64186e-06	6.4242e-06
88.0542	0.6	6.66657e-06	6.43735e-06
89.2645	0.6	6.68195e-06	6.48374e-06
90.4748	0.6	6.68885e-06	6.48374e-06
91.6851	0.6	6.69717e-06	6.46905e-06
92.8953	0.6	6.70339e-06	6.47369e-06
94.1056	0.6	6.70776e-06	6.52394e-06
95.3159	0.6	6.7107e-06	6.50384e-06
96.5262	0.6	6.71339e-06	6.48993e-06
97.7365	0.6	6.717e-06	6.50461e-06
98.9479	0	1.947e-08	4.61371e-08
100.158	0	2.07307e-08	4.27349e-08
101.37	0	1.98903e-08	4.25803e-08
102.58	0	1.83775e-08	4.807e-08
103.79	0	2.9387e-08	5.17813e-08
105	0	3.17402e-08	4.88432e-08
106.211	0	3.19923e-08	4.85339e-08
107.421	0	2.81264e-08	4.81473e-08
108.631	0	2.9471e-08	3.91009e-08
109.841	0	2.71178e-08	3.89464e-08
111.052	0.6	6.64128e-06	6.39018e-06
112.262	0.6	6.6638e-06	6.40719e-06
113.472	0.6	6.677e-06	6.43193e-06
114.682	0.6	6.6833e-06	6.45204e-06
115.893	0.6	6.68775e-06	6.47678e-06
117.103	0.6	6.69196e-06	6.45204e-06
118.313	0.6	6.69944e-06	6.40178e-06
119.524	0.6	6.7028e-06	6.38786e-06
120.734	0.6	6.70448e-06	6.46673e-06
121.944	0.6	6.70666e-06	6.44972e-06
123.154	0	2.41764e-08	5.05442e-08
124.365	0	2.35041e-08	5.24772e-08
125.575	0	2.58573e-08	5.23225e-08
126.785	0	2.38402e-08	4.87659e-08
127.995	0	2.27477e-08	4.66009e-08
129.206	0	1.83775e-08	4.7606e-08
130.417	0	1.9554e-08	4.61371e-08
131.627	0	1.78732e-08	4.93844e-08
132.838	0	1.17381e-08	4.7606e-08
134.048	0	1.18222e-08	4.50545e-08
135.259	0.6	6.61127e-06	6.42111e-06
136.47	0.6	6.64136e-06	6.44817e-06
137.68	0.6	6.65027e-06	6.4358e-06
138.89	0.6	6.66128e-06	6.46132e-06
140.1	0.6	6.66683e-06	6.459e-06
141.311	0.6	6.67237e-06	6.48993e-06
142.521	0.6	6.67876e-06	6.52008e-06
143.731	0.6	6.68204e-06	6.53941e-06
144.941	0.6	6.68355e-06	6.49379e-06
146.152	0.6	6.68851e-06	6.50926e-06
147.363	0	1.49317e-08	4.96164e-08
148.573	0	1.31668e-08	4.89204e-08
149.783	0	1.28307e-08	4.92298e-08
150.994	0	1.50998e-08	4.64462e-08
152.204	0	1.80413e-08	5.00803e-08
153.414	0	1.78732e-08	4.48999e-08
154.625	0	1.9554e-08	4.59823e-08
155.835	0	1.97222e-08	4.54411e-08
157.045	0	2.06467e-08	4.74515e-08
158.255	0	1.93859e-08	4.72967e-08
159.467	0.6	6.61699e-06	6.41957e-06
160.677	0.6	6.64161e-06	6.41879e-06
161.887	0.6	6.65388e-06	6.44817e-06
163.097	0.6	6.65993e-06	6.45204e-06
164.308	0.6	6.66506e-06	6.43503e-06
165.518	0.6	6.66968e-06	6.4358e-06
166.728	0.6	6.67464e-06	6.43503e-06
167.939	0.6	6.67683e-06	6.4389e-06
169.149	0.6	6.67792e-06	6.44199e-06
170.359	0.6	6.68372e-06	6.46363e-06
171.571	0	1.85455e-08	4.81473e-08
172.781	0	1.69488e-08	4.36628e-08
173.992	0	1.71168e-08	4.58277e-08
175.202	0	1.36711e-08	5.00028e-08
176.413	0	1.37552e-08	5.15493e-08
177.623	0	1.1402e-08	5.05442e-08
178.833	0	1.33349e-08	4.28896e-08
180.043	0	1.10657e-08	4.35855e-08
181.254	0	1.45116e-08	4.83019e-08
182.464	0	1.80413e-08	4.84565e-08
183.674	0.6	6.60673e-06	6.40178e-06
184.885	0.6	6.62833e-06	6.43426e-06
186.095	0.6	6.64523e-06	6.4389e-06
187.305	0.6	6.65691e-06	6.49997e-06
188.515	0.6	6.66279e-06	6.50307e-06
189.726	0.6	6.66372e-06	6.50384e-06
190.936	0.6	6.67094e-06	6.50229e-06
192.146	0.6	6.67422e-06	6.52317e-06
193.356	0.6	6.67271e-06	6.51003e-06
194.567	0.6	6.67565e-06	6.54482e-06
195.777	0	1.87136e-08	5.74256e-08
196.987	0	1.9638e-08	5.38689e-08
198.198	0	1.78732e-08	5.75029e-08
199.408	0	1.86295e-08	5.81214e-08
200.618	0	1.82935e-08	5.64204e-08
201.829	0	1.20743e-08	5.54153e-08
203.039	0	1.25785e-08	5.52606e-08
204.249	0	1.54359e-08	5.30957e-08
205.459	0	1.38392e-08	5.38689e-08
206.67	0	2.09827e-08	5.33276e-08
207.88	0.6	6.60581e-06	6.39715e-06
209.09	0.6	6.63001e-06	6.41416e-06
210.301	0.6	6.6464e-06	6.40565e-06
211.511	0.6	6.65716e-06	6.40487e-06
212.721	0.6	6.66077e-06	6.41416e-06
213.931	0.6	6.66498e-06	6.44199e-06
215.142	0.6	6.66834e-06	6.41493e-06
216.352	0.6	6.6712e-06	6.44662e-06
217.562	0.6	6.67422e-06	6.39869e-06
218.773	0.6	6.67733e-06	6.4242e-06
219.983	0	2.10667e-08	5.20132e-08
221.193	0	2.1487e-08	5.02349e-08
222.404	0	2.45966e-08	4.07246e-08
223.614	0	2.59413e-08	4.65237e-08
224.824	0	3.11519e-08	4.59823e-08
226.034	0	3.21604e-08	4.81473e-08
227.245	0	3.03955e-08	5.40236e-08
228.455	0	2.80423e-08	5.60339e-08
229.665	0	2.49328e-08	5.41009e-08
230.876	0	2.43444e-08	5.62657e-08
232.086	0.6	6.609e-06	6.36853e-06
233.296	0.6	6.63312e-06	6.40797e-06
234.506	0.6	6.64413e-06	6.40333e-06
235.717	0.6	6.65624e-06	6.43812e-06
236.927	0.6	6.66027e-06	6.4242e-06
238.137	0.6	6.66405e-06	6.42729e-06
239.348	0.6	6.66918e-06	6.42575e-06
240.558	0.6	6.67271e-06	6.42652e-06
241.768	0.6	6.67557e-06	6.42343e-06
242.978	0.6	6.67607e-06	6.43271e-06
244.189	0	2.36721e-08	5.41781e-08
245.399	0	2.737e-08	5.64978e-08
246.609	0	2.72018e-08	5.54926e-08
247.82	0	2.66976e-08	5.34823e-08
249.03	0	2.24115e-08	5.20905e-08
250.24	0	2.51849e-08	5.03122e-08
251.45	0	2.61094e-08	5.31731e-08
252.661	0	2.65295e-08	5.27091e-08
253.871	0	2.80423e-08	5.02349e-08
255.081	0	2.9303e-08	4.69875e-08
256.291	0.6	6.60589e-06	6.4041e-06
257.502	0.6	6.6306e-06	6.39018e-06
258.712	0.6	6.64102e-06	6.38786e-06
259.922	0.6	6.64993e-06	6.44431e-06
261.133	0.6	6.64926e-06	6.42266e-06
262.343	0.6	6.65657e-06	6.40101e-06
263.553	0.6	6.66077e-06	6.40565e-06
264.763	0.6	6.65775e-06	6.37626e-06
265.974	0.6	6.66599e-06	6.4126e-06
267.184	0.6	6.67111e-06	6.42266e-06
268.394	0	2.24115e-08	4.93844e-08
269.604	0	1.89658e-08	4.72967e-08
270.815	0	2.08987e-08	4.69875e-08
272.025	0	2.45126e-08	4.9307e-08
273.235	0	2.31679e-08	5.13947e-08
274.446	0	2.28317e-08	4.96937e-08
275.656	0	2.64455e-08	4.77606e-08
276.866	0	2.72018e-08	4.53638e-08
278.076	0	2.32519e-08	4.88432e-08
279.287	0	2.89668e-08	4.87659e-08
280.497	0.6	6.61825e-06	6.34843e-06
281.707	0.6	6.64086e-06	6.38245e-06
282.918	0.6	6.65245e-06	6.40256e-06
284.128	0.6	6.65279e-06	6.39559e-06
285.338	0.6	6.6596e-06	6.44121e-06
286.548	0.6	6.6643e-06	6.40797e-06
287.759	0.6	6.66548e-06	6.42343e-06
288.969	0.6	6.67094e-06	6.40101e-06
290.179	0.6	6.67288e-06	6.42498e-06
291.39	0.6	6.6733e-06	6.38323e-06
292.6	0	2.66136e-08	4.59051e-08
293.81	0	2.29157e-08	5.01576e-08
295.02	0	2.20754e-08	4.42813e-08
296.231	0	1.9218e-08	4.4204e-08
297.441	0	1.89658e-08	4.66782e-08
298.651	0	2.22434e-08	4.53638e-08
299.862	0	2.11509e-08	4.43587e-08
301.072	0	2.07307e-08	4.31216e-08
302.282	0	2.04785e-08	4.57504e-08
303.492	0	2.38402e-08	3.97968e-08
304.703	0.6	6.60009e-06	6.30591e-06
305.913	0.6	6.62632e-06	6.30358e-06
307.123	0.6	6.63716e-06	6.32291e-06
308.334	0.6	6.64808e-06	6.35152e-06
309.544	0.6	6.65439e-06	6.38632e-06
310.754	0.6	6.66002e-06	6.35925e-06
311.964	0.6	6.66506e-06	6.33451e-06
313.175	0.6	6.66691e-06	6.34689e-06
314.385	0.6	6.67288e-06	6.35539e-06
315.595	0.6	6.67523e-06	6.38864e-06
316.805	0	2.79583e-08	4.58277e-08
318.016	0	2.96392e-08	4.48226e-08
319.226	0	2.5353e-08	4.83792e-08
320.436	0	2.49328e-08	4.74515e-08
321.647	0	2.40923e-08	4.55957e-08
322.857	0	2.97232e-08	4.79153e-08
324.067	0	2.96392e-08	4.83019e-08
325.277	0	2.9387e-08	4.96164e-08
326.488	0	2.66976e-08	4.77606e-08
327.698	0	2.11509e-08	4.7606e-08
328.908	0.6	6.60715e-06	6.3438e-06
330.119	0.6	6.63018e-06	6.37008e-06
331.329	0.6	6.64405e-06	6.38632e-06
332.539	0.6	6.65136e-06	6.38632e-06
333.749	0.6	6.65716e-06	6.38941e-06
334.96	0.6	6.6617e-06	6.38168e-06
336.17	0.6	6.6633e-06	6.40565e-06
337.38	0.6	6.66867e-06	6.38323e-06
338.591	0.6	6.67548e-06	6.41338e-06
339.801	0.6	6.6791e-06	6.40256e-06
341.011	0	2.70339e-08	4.89978e-08
342.221	0	1.9302e-08	4.98483e-08
343.432	0	2.32519e-08	4.35855e-08
344.642	0	2.33359e-08	4.26575e-08
345.852	0	2.31679e-08	4.4436e-08
347.063	0	2.45126e-08	4.14979e-08
348.273	0	2.12349e-08	4.22711e-08
349.483	0	1.90498e-08	4.25803e-08
350.693	0	2.17391e-08	4.14205e-08
351.904	0	1.9302e-08	3.78638e-08
353.114	0.6	6.59992e-06	6.23787e-06
354.324	0.6	6.62648e-06	6.25488e-06
355.535	0.6	6.63825e-06	6.32678e-06
356.745	0.6	6.64716e-06	6.30668e-06
357.955	0.6	6.65582e-06	6.32291e-06
359.165	0.6	6.65817e-06	6.32988e-06
360.376	0.6	6.66086e-06	6.34534e-06
361.586	0.6	6.66523e-06	6.37549e-06
362.796	0.6	6.6696e-06	6.37008e-06
364.007	0.6	6.66977e-06	6.36158e-06
365.217	0	2.45126e-08	4.81473e-08
366.427	0	2.47647e-08	4.55184e-08
367.637	0	2.33359e-08	4.72967e-08
368.848	0	2.43444e-08	4.64462e-08
370.058	0	1.90498e-08	4.32762e-08
371.268	0	1.66126e-08	4.70648e-08
372.479	0	1.68648e-08	4.35082e-08
373.689	0	1.53519e-08	4.14205e-08
374.899	0	1.77891e-08	4.23484e-08
376.109	0	1.50158e-08	4.07246e-08
377.32	0.6	6.60026e-06	6.24173e-06
378.53	0.6	6.61774e-06	6.29585e-06
379.74	0.6	6.62497e-06	6.28425e-06
380.95	0.6	6.63186e-06	6.29199e-06
382.161	0.6	6.63733e-06	6.29817e-06
383.371	0.6	6.64321e-06	6.28503e-06
384.581	0.6	6.64363e-06	6.31518e-06
385.791	0.6	6.64884e-06	6.31364e-06
387.002	0.6	6.64985e-06	6.34302e-06
388.212	0.6	6.65498e-06	6.33683e-06
389.422	0	1.42594e-08	4.50545e-08
390.633	0	1.21584e-08	3.91782e-08
391.843	0	1.12339e-08	4.39721e-08
393.053	0	1.49317e-08	4.35082e-08
394.263	0	1.9554e-08	4.55184e-08
395.474	0	1.77891e-08	4.04153e-08
396.684	0	1.36711e-08	4.30442e-08
397.894	0	1.32509e-08	4.25803e-08
399.105	0	1.3503e-08	4.2039e-08
400.315	0	1.50158e-08	4.39721e-08
401.525	0.6	6.59581e-06	6.26338e-06
402.735	0.6	6.61783e-06	6.26802e-06
403.946	0.6	6.63052e-06	6.25024e-06
405.156	0.6	6.63413e-06	6.25101e-06
406.366	0.6	6.63665e-06	6.29122e-06
407.577	0.6	6.64186e-06	6.23787e-06
408.787	0.6	6.64422e-06	6.28039e-06
409.997	0.6	6.64749e-06	6.27807e-06
411.207	0.6	6.65245e-06	6.24405e-06
412.418	0.6	6.65699e-06	6.2773e-06
413.628	0	1.13179e-08	4.16524e-08
414.838	0	8.62849e-09	4.72195e-08
416.049	0	1.34189e-08	4.47452e-08
417.259	0	1.157e-08	4.31989e-08
418.469	0	1.552e-08	4.38174e-08
419.68	0	1.29147e-08	4.16524e-08
420.89	0	8.62849e-09	4.46679e-08
422.1	0	1.31668e-08	4.43587e-08
423.31	0	1.24104e-08	4.59051e-08
424.521	0	1.45956e-08	4.19618e-08
425.731	0.6	6.59303e-06	6.30436e-06
426.941	0.6	6.61438e-06	6.32756e-06
428.152	0.6	6.62447e-06	6.33683e-06
429.362	0.6	6.63253e-06	6.35616e-06
430.572	0.6	6.63926e-06	6.35848e-06
431.782	0.6	6.6459e-06	6.41879e-06
432.993	0.6	6.64724e-06	6.40101e-06
434.203	0.6	6.65203e-06	6.39715e-06
435.413	0.6	6.65548e-06	6.42575e-06
436.624	0.6	6.65876e-06	6.42266e-06
437.834	0	1.43434e-08	5.43328e-08
439.044	0	1.42594e-08	5.23998e-08
440.255	0	9.97318e-09	5.47195e-08
441.465	0	1.00572e-08	5.1472e-08
442.675	0	5.35078e-09	5.26318e-08
443.885	0	1.06468e-09	4.90751e-08
445.096	0	3.08171e-09	4.7606e-08
446.306	0	8.2083e-09	4.90751e-08
447.516	0	7.11577e-09	4.83792e-08
448.726	0	9.1328e-09	4.36628e-08
449.937	0.6	6.6032e-06	6.30358e-06
451.147	0.6	6.62371e-06	6.33065e-06
452.357	0.6	6.6359e-06	6.35152e-06
453.568	0.6	6.64338e-06	6.36081e-06
454.778	0.6	6.65187e-06	6.38941e-06
455.988	0.6	6.65817e-06	6.36544e-06
457.198	0.6	6.66414e-06	6.38786e-06
458.409	0.6	6.66758e-06	6.36544e-06
459.619	0.6	6.66725e-06	6.37704e-06
460.829	0.6	6.67145e-06	6.3724e-06
462.04	0	1.44275e-08	4.96937e-08
463.25	0	1.23264e-08	4.85339e-08
464.46	0	1.63604e-08	5.10081e-08
465.671	0	1.69488e-08	5.1472e-08
466.881	0	1.61924e-08	4.83792e-08
468.091	0	1.82935e-08	5.11628e-08
469.301	0	1.90498e-08	4.99255e-08
470.512	0	2.21594e-08	4.99255e-08
471.722	0	2.03945e-08	4.7606e-08
472.932	0	2.05625e-08	4.68329e-08
474.143	0.6	6.61757e-06	6.34843e-06
475.353	0.6	6.63926e-06	6.35616e-06
476.563	0.6	6.65506e-06	6.37008e-06
477.774	0.6	6.65951e-06	6.36467e-06
478.984	0.6	6.66767e-06	6.42189e-06
480.194	0.6	6.67153e-06	6.4242e-06
481.404	0.6	6.67153e-06	6.36931e-06
482.615	0.6	6.67363e-06	6.40333e-06
483.825	0.6	6.67414e-06	6.36158e-06
485.035	0.6	6.67952e-06	6.36622e-06
486.246	0	2.63615e-08	5.07761e-08
487.456	0	2.79583e-08	4.71421e-08
488.666	0	2.66136e-08	4.31989e-08
489.876	0	3.00594e-08	4.69102e-08
491.087	0	2.87147e-08	4.55184e-08
492.297	0	2.56051e-08	4.36628e-08
493.507	0	2.9219e-08	4.45907e-08
494.718	0	3.04796e-08	4.25803e-08
495.928	0	3.03114e-08	4.19618e-08
497.138	0	2.60253e-08	4.83019e-08
498.348	0.6	6.61825e-06	6.26647e-06
499.559	0.6	6.63682e-06	6.29122e-06
500.769	0.6	6.6501e-06	6.33065e-06
501.979	0.6	6.65548e-06	6.33915e-06
503.19	0.6	6.66027e-06	6.34998e-06
504.4	0.6	6.66397e-06	6.3925e-06
505.61	0.6	6.6612e-06	6.38709e-06
506.82	0.6	6.66363e-06	6.42189e-06
508.031	0.6	6.66439e-06	6.41802e-06
509.241	0.6	6.66523e-06	6.44431e-06
510.451	0	2.7454e-08	5.70389e-08
511.662	0	2.07307e-08	5.47968e-08
512.872	0	2.33359e-08	5.54926e-08
514.082	0	2.39243e-08	5.5338e-08
515.292	0	2.39243e-08	5.5338e-08
516.503	0	1.81253e-08	5.37916e-08
517.713	0	1.82093e-08	5.34049e-08
518.923	0	1.52679e-08	5.28637e-08
520.134	0	1.51839e-08	5.55698e-08
521.344	0	1.9302e-08	5.34049e-08
522.554	0.6	6.60287e-06	6.3639e-06
523.764	0.6	6.62724e-06	6.37008e-06
524.975	0.6	6.64245e-06	6.38245e-06
526.185	0.6	6.64708e-06	6.38864e-06
527.395	0.6	6.65531e-06	6.31518e-06
528.605	0.6	6.65598e-06	6.35384e-06
529.816	0.6	6.65514e-06	6.33451e-06
531.026	0.6	6.6564e-06	6.34534e-06
532.236	0.6	6.66035e-06	6.39327e-06
533.446	0.6	6.65901e-06	6.37704e-06
534.657	0	1.52679e-08	4.9771e-08
535.867	0	1.51839e-08	4.77606e-08
537.077	0	1.42594e-08	4.83792e-08
538.288	0	1.48476e-08	4.91525e-08
539.498	0	1.84616e-08	4.33534e-08
540.708	0	2.03104e-08	3.97195e-08
541.918	0	2.15712e-08	4.2039e-08
543.129	0	2.15712e-08	4.23484e-08
544.339	0	2.03945e-08	4.67556e-08
545.549	0	1.99743e-08	4.26575e-08
546.76	0.6	6.60648e-06	6.26492e-06
547.97	0.6	6.62682e-06	6.32369e-06
549.18	0.6	6.63497e-06	6.37704e-06
550.39	0.6	6.63901e-06	6.36699e-06
551.601	0.6	6.65044e-06	6.3724e-06
552.811	0.6	6.65271e-06	6.34998e-06
554.021	0.6	6.65691e-06	6.36622e-06
555.232	0.6	6.65456e-06	6.36931e-06
556.442	0.6	6.65212e-06	6.36235e-06
557.652	0.6	6.66229e-06	6.33529e-06
558.862	0	1.98903e-08	5.4874e-08
560.073	0	2.40923e-08	5.73483e-08
561.283	0	2.42604e-08	5.67297e-08
562.493	0	2.31679e-08	5.59564e-08
563.704	0	2.29999e-08	4.99255e-08
564.914	0	2.06467e-08	4.96164e-08
566.124	0	1.9218e-08	5.07761e-08
567.334	0	1.98062e-08	4.86111e-08
568.545	0	2.03945e-08	4.94617e-08
569.755	0	2.18232e-08	5.13947e-08
570.965	0.6	6.60253e-06	6.29199e-06
572.176	0.6	6.62186e-06	6.29817e-06
573.386	0.6	6.63338e-06	6.35384e-06
574.596	0.6	6.64363e-06	6.33374e-06
575.806	0.6	6.64632e-06	6.30591e-06
577.017	0.6	6.64724e-06	6.3407e-06
578.227	0.6	6.65094e-06	6.35539e-06
579.437	0.6	6.65212e-06	6.3523e-06
580.648	0.6	6.66271e-06	6.38941e-06
581.858	0.6	6.66405e-06	6.38709e-06
583.068	0	3.14041e-08	5.20905e-08
584.278	0	3.08999e-08	5.58791e-08
585.489	0	2.87147e-08	5.07761e-08
586.699	0	3.11519e-08	5.43328e-08
587.909	0	3.25806e-08	5.23998e-08
589.119	0	3.11519e-08	5.32503e-08
590.33	0	2.9219e-08	5.30184e-08
591.54	0	2.9387e-08	5.01576e-08
592.75	0	3.06477e-08	5.23998e-08
593.961	0	3.21604e-08	5.28637e-08
595.171	0.6	6.56395e-06	6.32137e-06
596.381	0.6	6.6053e-06	6.30358e-06
597.591	0.6	6.62674e-06	6.32137e-06
598.802	0.6	6.63531e-06	6.31209e-06
600.012	0.6	6.64035e-06	6.35771e-06
601.222	0.6	6.64481e-06	6.36312e-06
602.432	0.6	6.6485e-06	6.36312e-06
603.643	0.6	6.6506e-06	6.39792e-06
604.853	0.6	6.64514e-06	6.36467e-06
606.063	0.6	6.64716e-06	6.37782e-06
607.273	0	1.86295e-08	5.32503e-08
608.484	0	1.76211e-08	5.50286e-08
609.694	0	1.80413e-08	5.02349e-08
610.904	0	1.71168e-08	5.1472e-08
612.114	0	1.91338e-08	5.2941e-08
613.325	0	1.82093e-08	5.52606e-08
614.535	0	1.66966e-08	5.58019e-08
615.745	0	1.45956e-08	5.58019e-08
616.956	0	1.17381e-08	6.00544e-08
618.166	0	1.24944e-08	5.81214e-08
619.376	0.6	6.5895e-06	6.39018e-06
620.586	0.6	6.60757e-06	6.47446e-06
621.797	0.6	6.62001e-06	6.48993e-06
623.007	0.6	6.62682e-06	6.48296e-06
624.217	0.6	6.62909e-06	6.51235e-06
625.427	0.6	6.64153e-06	6.53477e-06
626.638	0.6	6.63775e-06	6.49688e-06
627.848	0.6	6.64296e-06	6.48838e-06
629.058	0.6	6.64287e-06	6.51776e-06
630.268	0.6	6.64556e-06	6.53322e-06
631.479	0	1.37552e-08	6.84821e-08
632.689	0	1.30827e-08	6.9874e-08
633.899	0	1.25785e-08	6.56987e-08
635.11	0	1.40913e-08	6.2606e-08
636.32	0	1.29988e-08	6.22193e-08
637.53	0	1.45116e-08	6.63945e-08
638.74	0	1.09817e-08	6.39204e-08
639.951	0	1.25785e-08	6.14461e-08
641.161	0	1.26626e-08	5.98998e-08
642.371	0	1.02253e-08	6.50801e-08
643.581	0.6	6.58875e-06	6.45591e-06
644.792	0.6	6.60867e-06	6.44894e-06
646.002	0.6	6.61514e-06	6.47292e-06
647.212	0.6	6.62388e-06	6.48993e-06
648.423	0.6	6.63085e-06	6.52008e-06
649.633	0.6	6.63245e-06	6.5108e-06
650.843	0.6	6.6422e-06	6.53709e-06
652.053	0.6	6.64447e-06	6.53631e-06
653.264	0.6	6.64783e-06	6.54328e-06
654.474	0.6	6.6422e-06	6.52627e-06
655.684	0	9.88916e-09	6.55441e-08
656.894	0	1.12339e-08	6.65492e-08
658.105	0	1.35871e-08	6.41522e-08
659.315	0	1.22424e-08	6.70904e-08
660.525	0	1.82093e-08	6.72451e-08
661.736	0	1.45956e-08	6.87914e-08
662.946	0	1.44275e-08	6.56987e-08
664.156	0	1.29988e-08	6.82502e-08
665.366	0	1.30827e-08	6.29925e-08
666.577	0	1.27466e-08	6.35337e-08
667.787	0.6	6.58185e-06	6.45977e-06
668.997	0.6	6.60295e-06	6.46983e-06
670.208	0.6	6.61203e-06	6.47833e-06
671.418	0.6	6.62253e-06	6.47446e-06
672.628	0.6	6.62724e-06	6.49379e-06
673.838	0.6	6.63203e-06	6.47446e-06
675.049	0.6	6.63573e-06	6.48606e-06
676.259	0.6	6.63422e-06	6.49997e-06
677.469	0.6	6.63707e-06	6.47755e-06
678.68	0.6	6.63993e-06	6.4791e-06
679.89	0	1.53519e-08	6.64718e-08
681.1	0	1.47636e-08	6.69358e-08
682.31	0	1.42594e-08	6.51574e-08
683.521	0	1.38392e-08	6.37657e-08
684.731	0	1.23264e-08	6.25286e-08
685.941	0	9.72113e-09	5.93585e-08
687.152	0	1.157e-08	5.95132e-08
688.362	0	8.12429e-09	5.67297e-08
689.572	0	9.80515e-09	5.81988e-08
690.782	0	9.04879e-09	5.64978e-08
691.993	0.6	6.58623e-06	6.34766e-06
693.203	0.6	6.60421e-06	6.38786e-06
694.413	0.6	6.6169e-06	6.37859e-06
695.624	0.6	6.62581e-06	6.38941e-06
696.834	0.6	6.62842e-06	6.39405e-06
698.044	0.6	6.62858e-06	6.40101e-06
699.254	0.6	6.63262e-06	6.384e-06
700.465	0.6	6.63346e-06	6.40874e-06
701.675	0.6	6.63447e-06	6.41106e-06
702.885	0.6	6.63733e-06	6.42729e-06
704.096	0	8.7125e-09	5.89719e-08
705.306	0	1.06456e-08	5.78122e-08
706.516	0	7.95615e-09	5.4874e-08
707.726	0	9.55299e-09	5.58791e-08
708.937	0	6.02324e-09	5.44101e-08
710.147	0	4.67855e-09	5.20905e-08
711.357	0	3.92208e-09	5.28637e-08
712.567	0	4.00621e-09	5.4642e-08
713.778	0	1.98918e-09	5.37142e-08
714.988	0	6.44491e-10	5.72708e-08
716.198	0.6	6.57883e-06	6.3175e-06
717.409	0.6	6.59934e-06	6.34998e-06
718.619	0.6	6.61085e-06	6.34302e-06
719.829	0.6	6.61741e-06	6.37163e-06
721.039	0.6	6.61976e-06	6.37085e-06
722.25	0.6	6.62547e-06	6.41183e-06
723.46	0.6	6.62766e-06	6.3724e-06
724.67	0.6	6.62842e-06	6.39559e-06
725.881	0.6	6.62917e-06	6.40719e-06
727.091	0.6	6.63027e-06	6.41028e-06
728.301	0	5.60294e-09	6.13688e-08
729.511	0	5.60294e-09	6.191e-08
730.722	0	8.88065e-09	5.83534e-08
731.932	0	4.76257e-09	5.96678e-08
733.142	0	5.01473e-09	6.04411e-08
734.353	0	3.83807e-09	5.95132e-08
735.563	0	3.08171e-09	5.85852e-08
736.773	0	7.36793e-09	5.75802e-08
737.984	0	3.16572e-09	5.09308e-08
739.194	0	4.09023e-09	5.44101e-08
740.404	0.6	6.57253e-06	6.3175e-06
741.614	0.6	6.59774e-06	6.32988e-06
742.825	0.6	6.61102e-06	6.34998e-06
744.035	0.6	6.61404e-06	6.30746e-06
745.245	0.6	6.61707e-06	6.33838e-06
746.455	0.6	6.62161e-06	6.31209e-06
747.666	0.6	6.62346e-06	6.30668e-06
748.876	0.6	6.62808e-06	6.34611e-06
750.086	0.6	6.63018e-06	6.34302e-06
751.297	0.6	6.62842e-06	6.36003e-06
752.507	0	1.40176e-10	5.49513e-08
753.717	0	2.40937e-09	5.44875e-08
754.927	0	1.23282e-09	5.6575e-08
756.138	0	2.57751e-09	6.03637e-08
757.348	0	3.08171e-09	5.80441e-08
758.558	0	3.67004e-09	5.61112e-08
759.768	0	5.77108e-09	5.24772e-08
760.979	0	5.43491e-09	4.98483e-08
762.189	0	4.4264e-09	5.58019e-08
763.399	0	4.67855e-09	5.23998e-08
764.61	0.6	6.57311e-06	6.31905e-06
765.82	0.6	6.59404e-06	6.32756e-06
767.03	0.6	6.6043e-06	6.37704e-06
768.24	0.6	6.61304e-06	6.36081e-06
769.451	0.6	6.61951e-06	6.32601e-06
770.661	0.6	6.62262e-06	6.39637e-06
771.871	0.6	6.62774e-06	6.37394e-06
773.081	0.6	6.63043e-06	6.33374e-06
774.292	0.6	6.63077e-06	6.34148e-06
775.502	0.6	6.63539e-06	6.30281e-06
776.712	0	4.25837e-09	5.02349e-08
777.922	0	5.09874e-09	5.124e-08
779.133	0	4.93071e-09	5.13947e-08
780.343	0	7.11577e-09	5.08534e-08
781.553	0	5.8551e-09	5.06214e-08
782.763	0	4.51041e-09	5.1472e-08
783.974	0	7.87213e-09	4.9771e-08
785.184	0	3.50201e-09	5.16266e-08
786.394	0	9.80663e-10	5.13947e-08
787.605	0	6.94763e-09	5.27864e-08
788.815	0.6	6.57471e-06	6.23709e-06
790.025	0.6	6.59169e-06	6.29122e-06
791.235	0.6	6.60194e-06	6.29508e-06
792.446	0.6	6.60791e-06	6.30514e-06
793.656	0.6	6.61018e-06	6.27421e-06
794.866	0.6	6.61505e-06	6.27498e-06
796.076	0.6	6.61665e-06	6.24714e-06
797.287	0.6	6.61657e-06	6.32447e-06
798.497	0.6	6.6222e-06	6.25874e-06
799.707	0.6	6.62161e-06	6.28116e-06
800.918	0	9.52355e-10	5.00028e-08
802.128	0	6.44491e-10	4.89978e-08
803.338	0	2.40937e-09	4.83792e-08
804.548	0	7.84382e-09	4.18845e-08
805.759	0	9.86086e-09	4.35082e-08
806.969	0	1.52395e-08	4.66782e-08
808.179	0	1.54917e-08	4.75288e-08
809.389	0	1.8265e-08	4.82246e-08
810.6	0	1.19619e-08	4.46679e-08
811.81	0	1.36428e-08	4.85339e-08
813.02	0.6	6.55555e-06	6.20307e-06
814.231	0.6	6.57614e-06	6.2224e-06
815.441	0.6	6.58732e-06	6.24791e-06
816.651	0.6	6.59438e-06	6.27189e-06
817.861	0.6	6.59782e-06	6.28813e-06
819.072	0.6	6.60598e-06	6.30049e-06
820.282	0.6	6.61127e-06	6.28271e-06
821.492	0.6	6.61152e-06	6.2974e-06
822.703	0.6	6.61304e-06	6.29895e-06
823.913	0.6	6.61573e-06	6.31287e-06
825.123	0	3.72575e-09	5.25545e-08
826.333	0	3.64173e-09	5.24772e-08
827.544	0	5.82679e-09	5.57245e-08
828.754	0	3.38946e-09	5.58791e-08
829.964	0	3.64025e-10	5.04669e-08
831.175	0	6.44491e-10	4.76833e-08
832.385	0	2.32535e-09	4.29669e-08
833.595	0	6.44491e-10	4.31216e-08
834.805	0	3.92333e-10	4.33534e-08
836.016	0	1.87674e-09	4.32762e-08
837.226	0.6	6.56068e-06	6.20925e-06
838.436	0.6	6.57664e-06	6.24791e-06
839.646	0.6	6.58328e-06	6.26261e-06
840.857	0.6	6.5927e-06	6.31441e-06
842.067	0.6	6.59513e-06	6.28039e-06
843.277	0.6	6.59917e-06	6.28425e-06
844.488	0.6	6.599e-06	6.32601e-06
845.698	0.6	6.60203e-06	6.32833e-06
846.908	0.6	6.60791e-06	6.33683e-06
848.118	0.6	6.6106e-06	6.30049e-06
849.329	0	3.22154e-09	4.89204e-08
850.539	0	7.84212e-10	4.88432e-08
851.749	0	3.13742e-09	5.5106e-08
852.96	0	9.27253e-09	4.88432e-08
854.17	0	1.22981e-08	4.0802e-08
855.38	0	1.00289e-08	4.13431e-08
856.59	0	1.10374e-08	4.28123e-08
857.801	0	1.30544e-08	5.04669e-08
859.011	0	1.26342e-08	4.89978e-08
860.221	0	1.27183e-08	5.08534e-08
861.432	0.6	6.54378e-06	6.2773e-06
862.642	0.6	6.5632e-06	6.28813e-06
863.852	0.6	6.57404e-06	6.24791e-06
865.062	0.6	6.58101e-06	6.27884e-06
866.273	0.6	6.58883e-06	6.28967e-06
867.483	0.6	6.59261e-06	6.31518e-06
868.693	0.6	6.59513e-06	6.30358e-06
869.903	0.6	6.59665e-06	6.31518e-06
871.114	0.6	6.59841e-06	6.31209e-06
872.324	0.6	6.60085e-06	6.3175e-06
873.534	0	2.54909e-09	5.00028e-08
874.745	0	2.80124e-09	5.27091e-08
875.955	0	3.47359e-09	5.20905e-08
877.165	0	1.96076e-09	5.17813e-08
878.376	0	2.78533e-11	5.02349e-08
879.586	0	1.14881e-09	5.04669e-08
880.796	0	3.08319e-10	5.10081e-08
882.006	0	2.96939e-09	5.34049e-08
883.217	0	2.46507e-09	5.10081e-08
884.427	0	1.87674e-09	4.7374e-08
885.637	0.6	6.54866e-06	6.20462e-06
886.848	0.6	6.56731e-06	6.25642e-06
888.058	0.6	6.57404e-06	6.27343e-06
889.268	0.6	6.58135e-06	6.27112e-06
890.478	0.6	6.58538e-06	6.28503e-06
891.689	0.6	6.58908e-06	6.26183e-06
892.899	0.6	6.59455e-06	6.2773e-06
894.109	0.6	6.59631e-06	6.29199e-06
895.319	0.6	6.59992e-06	6.27421e-06
896.53	0.6	6.59144e-06	6.30514e-06
897.74	0	5.4066e-09	5.01576e-08
898.95	0	5.4066e-09	4.96164e-08
900.161	0	5.82679e-09	4.99255e-08
901.371	0	5.65865e-09	5.07761e-08
902.581	0	5.91081e-09	4.90751e-08
903.792	0	2.88526e-09	4.69875e-08
905.002	0	1.37254e-09	4.38949e-08
906.212	0	2.15721e-09	4.37401e-08
907.422	0	2.40937e-09	3.97195e-08
908.633	0	2.82967e-09	3.81732e-08
909.843	0.6	6.53798e-06	6.1474e-06
911.053	0.6	6.55429e-06	6.2023e-06
912.263	0.6	6.56269e-06	6.15359e-06
913.474	0.6	6.57118e-06	6.23864e-06
914.684	0.6	6.57227e-06	6.23864e-06
915.894	0.6	6.57454e-06	6.18374e-06
917.104	0.6	6.57589e-06	6.20462e-06
918.315	0.6	6.57622e-06	6.22936e-06
919.525	0.6	6.58152e-06	6.23013e-06
920.735	0.6	6.58017e-06	6.21157e-06
921.946	0	2.6331e-09	4.09567e-08
923.156	0	5.60476e-10	4.23484e-08
924.366	0	4.76462e-10	3.89464e-08
925.576	0	1.23282e-09	3.61629e-08
926.787	0	3.38946e-09	3.84824e-08
927.997	0	3.22154e-09	3.97968e-08
929.207	0	3.9779e-09	4.17298e-08
930.418	0	6.16296e-09	4.35082e-08
931.628	0	3.13742e-09	4.59051e-08
932.838	0	1.03637e-09	4.55184e-08
934.049	0.6	6.53134e-06	6.17601e-06
935.259	0.6	6.55084e-06	6.16596e-06
936.469	0.6	6.55891e-06	6.29044e-06
937.679	0.6	6.56816e-06	6.30281e-06
938.89	0.6	6.57379e-06	6.28813e-06
940.1	0.6	6.57782e-06	6.30049e-06
941.31	0.6	6.58076e-06	6.31827e-06
942.521	0.6	6.58068e-06	6.30591e-06
943.731	0.6	6.57908e-06	6.34534e-06
944.941	0.6	6.58295e-06	6.35771e-06
946.151	0	6.35941e-09	5.96678e-08
947.362	0	7.87213e-09	5.83534e-08
948.572	0	8.88065e-09	5.57245e-08
949.782	0	6.7796e-09	5.38689e-08
950.993	0	4.84658e-09	5.72708e-08
952.203	0	2.57751e-09	6.01317e-08
953.413	0	4.51041e-09	5.84307e-08
954.623	0	3.75405e-09	5.69617e-08
955.834	0	4.76257e-09	5.81988e-08
957.044	0	6.27529e-09	5.04669e-08
958.254	0.6	6.52798e-06	6.2541e-06
959.465	0.6	6.54513e-06	6.27189e-06
960.675	0.6	6.5553e-06	6.29431e-06
961.885	0.6	6.56168e-06	6.33683e-06
963.096	0.6	6.56547e-06	6.31441e-06
964.306	0.6	6.57059e-06	6.3175e-06
965.516	0.6	6.57513e-06	6.3438e-06
966.726	0.6	6.5779e-06	6.35848e-06
967.937	0.6	6.58093e-06	6.35616e-06
969.147	0.6	6.58589e-06	6.35384e-06
970.357	0	1.70328e-08	5.16266e-08
971.567	0	1.78732e-08	5.06214e-08
972.778	0	1.48476e-08	4.98483e-08
973.988	0	2.16551e-08	5.20132e-08
975.198	0	2.03104e-08	5.1472e-08
976.409	0	1.77891e-08	4.54411e-08
977.619	0	1.50998e-08	4.72967e-08
978.829	0	1.66126e-08	4.79153e-08
980.039	0	1.9302e-08	4.7606e-08
981.25	0	1.45956e-08	4.72195e-08
982.46	0.6	6.53857e-06	6.2309e-06
983.67	0.6	6.55202e-06	6.2858e-06
984.881	0.6	6.55538e-06	6.31055e-06
986.091	0.6	6.56462e-06	6.30514e-06
987.301	0.6	6.57328e-06	6.32291e-06
988.511	0.6	6.57345e-06	6.27807e-06
989.722	0.6	6.57496e-06	6.3175e-06
990.932	0.6	6.57454e-06	6.32833e-06
992.142	0.6	6.58261e-06	6.37085e-06
993.352	0.6	6.58076e-06	6.34843e-06
994.563	0	1.17381e-08	5.49513e-08
995.773	0	1.05615e-08	5.56472e-08
996.983	0	9.38485e-09	5.32503e-08
998.194	0	4.25837e-09	5.31731e-08
999.404	0	4.51041e-09	4.78381e-08
1000.61	0	3.83807e-09	5.19359e-08
1001.82	0	5.43491e-09	5.10854e-08
1003.03	0	6.44343e-09	5.00028e-08
1004.25	0	6.52744e-09	4.99255e-08
1005.46	0	6.7796e-09	4.33534e-08
1006.67	0.6	6.52638e-06	6.23323e-06
1007.88	0.6	6.53529e-06	6.28425e-06
1009.09	0.6	6.54487e-06	6.26261e-06
1010.3	0.6	6.54731e-06	6.27962e-06
1011.51	0.6	6.55227e-06	6.30436e-06
1012.72	0.6	6.55479e-06	6.28116e-06
1013.93	0.6	6.55992e-06	6.30668e-06
1015.14	0.6	6.55832e-06	6.29585e-06
1016.35	0.6	6.56353e-06	6.27884e-06
1017.56	0.6	6.56362e-06	6.30204e-06
1018.77	0	1.87674e-09	5.00028e-08
1019.98	0	1.79273e-09	5.124e-08
1021.19	0	3.64025e-10	4.7606e-08
1022.4	0	6.91932e-09	4.68329e-08
1023.61	0	6.49914e-09	5.00803e-08
1024.82	0	6.49914e-09	4.92298e-08
1026.03	0	5.57463e-09	5.10854e-08
1027.24	0	5.99482e-09	5.03895e-08
1028.45	0	5.82679e-09	4.93844e-08
1029.66	0	3.89389e-09	4.92298e-08
1030.87	0.6	6.50823e-06	6.21699e-06
1032.08	0.6	6.51705e-06	6.24405e-06
1033.29	0.6	6.52832e-06	6.28735e-06
1034.5	0.6	6.53353e-06	6.28967e-06
1035.71	0.6	6.53773e-06	6.28193e-06
1036.92	0.6	6.54286e-06	6.29585e-06
1038.13	0.6	6.54496e-06	6.29354e-06
1039.34	0.6	6.54882e-06	6.26415e-06
1040.55	0.6	6.54773e-06	6.27343e-06
1041.76	0.6	6.55067e-06	6.28039e-06
1042.97	0	6.33111e-09	5.27864e-08
1044.18	0	6.24709e-09	5.06214e-08
1045.39	0	8.43215e-09	5.02349e-08
1046.6	0	9.02037e-09	5.03122e-08
1047.81	0	1.25502e-08	4.93844e-08
1049.03	0	1.0197e-08	4.86884e-08
1050.24	0	6.33111e-09	4.88432e-08
1051.45	0	8.09587e-09	4.62916e-08
1052.66	0	9.94487e-09	4.62143e-08
1053.87	0	1.03651e-08	4.52865e-08
1055.08	0.6	6.49873e-06	6.18529e-06
1056.29	0.6	6.51201e-06	6.20153e-06
1057.5	0.6	6.51722e-06	6.17756e-06
1058.71	0.6	6.52302e-06	6.21157e-06
1059.92	0.6	6.5263e-06	6.18761e-06
1061.13	0.6	6.53126e-06	6.23787e-06
1062.34	0.6	6.53504e-06	6.23632e-06
1063.55	0.6	6.53865e-06	6.24714e-06
1064.76	0.6	6.53958e-06	6.22936e-06
1065.97	0.6	6.54429e-06	6.23168e-06
1067.18	0	1.07854e-08	4.62916e-08
1068.39	0	7.67568e-09	4.52093e-08
1069.6	0	5.49062e-09	4.91525e-08
1070.81	0	5.57463e-09	4.89204e-08
1072.02	0	6.83531e-09	4.89978e-08
1073.23	0	4.4821e-09	5.11628e-08
1074.44	0	2.71723e-09	4.78381e-08
1075.65	0	4.4821e-09	4.55184e-08
1076.86	0	6.91932e-09	4.94617e-08
1078.07	0	7.50765e-09	4.59823e-08
1079.28	0.6	6.50142e-06	6.19998e-06
1080.49	0.6	6.51033e-06	6.22395e-06
1081.7	0.6	6.52008e-06	6.23246e-06
1082.91	0.6	6.52529e-06	6.26338e-06
1084.12	0.6	6.53e-06	6.27034e-06
1085.33	0.6	6.53159e-06	6.30668e-06
1086.54	0.6	6.53319e-06	6.29199e-06
1087.75	0.6	6.53521e-06	6.31596e-06
1088.96	0.6	6.53765e-06	6.26261e-06
1090.17	0.6	6.53597e-06	6.27884e-06
1091.38	0	2.80124e-09	5.10081e-08
1092.59	0	5.4066e-09	5.06214e-08
1093.81	0	2.21303e-09	5.13173e-08
1095.02	0	4.4821e-09	5.01576e-08
1096.23	0	1.70871e-09	4.59051e-08
1097.44	0	3.38946e-09	4.70648e-08
1098.65	0	1.06468e-09	4.87659e-08
1099.86	0	2.88526e-09	4.53638e-08
1101.07	0	4.14593e-09	4.72195e-08
1102.28	0	4.39809e-09	4.48999e-08
1103.49	0.6	6.49403e-06	6.1822e-06
1104.7	0.6	6.50722e-06	6.21235e-06
1105.91	0.6	6.50991e-06	6.23709e-06
1107.12	0.6	6.51705e-06	6.22627e-06
1108.33	0.6	6.52117e-06	6.24405e-06
1109.54	0.6	6.52378e-06	6.24869e-06
1110.75	0.6	6.52235e-06	6.25024e-06
1111.96	0.6	6.52689e-06	6.2688e-06
1113.17	0.6	6.52403e-06	6.20771e-06
1114.38	0.6	6.52764e-06	6.234e-06
1115.59	0	1.98918e-09	4.49772e-08
1116.8	0	2.38106e-09	3.85597e-08
1118.01	0	1.96076e-09	3.70907e-08
1119.22	0	3.72575e-09	4.35855e-08
1120.43	0	2.46507e-09	4.29669e-08
1121.64	0	4.4804e-10	4.08793e-08
1122.85	0	1.95882e-10	4.55957e-08
1124.06	0	2.88526e-09	4.69875e-08
1125.27	0	2.74554e-09	4.48999e-08
1126.48	0	3.41788e-09	4.31989e-08
1127.69	0.6	6.49806e-06	6.13967e-06
1128.9	0.6	6.5068e-06	6.18683e-06
1130.11	0.6	6.51025e-06	6.19456e-06
1131.32	0.6	6.5179e-06	6.19379e-06
1132.53	0.6	6.52058e-06	6.25333e-06
1133.74	0.6	6.52117e-06	6.25565e-06
1134.95	0.6	6.52428e-06	6.24328e-06
1136.17	0.6	6.52689e-06	6.26724e-06
1137.38	0.6	6.52605e-06	6.28425e-06
1138.59	0.6	6.53067e-06	6.27884e-06
1139.8	0	1.33349e-08	5.124e-08
1141.01	0	1.50158e-08	5.27091e-08
1142.22	0	1.91338e-08	4.96164e-08
1143.43	0	1.79572e-08	4.89204e-08
1144.64	0	1.47636e-08	4.89978e-08
1145.85	0	1.31668e-08	4.42813e-08
1147.06	0	1.97222e-08	4.55957e-08
1148.27	0	2.03945e-08	4.40494e-08
1149.48	0	1.61924e-08	4.18845e-08
1150.69	0	1.7369e-08	3.70907e-08
1151.9	0.6	6.49562e-06	6.11415e-06
1153.11	0.6	6.49966e-06	6.1273e-06
1154.32	0.6	6.50647e-06	6.13117e-06
1155.53	0.6	6.51058e-06	6.15281e-06
1156.74	0.6	6.51319e-06	6.15513e-06
1157.95	0.6	6.51848e-06	6.16905e-06
1159.16	0.6	6.51579e-06	6.15436e-06
1160.37	0.6	6.51865e-06	6.19534e-06
1161.58	0.6	6.52369e-06	6.22858e-06
1162.79	0.6	6.52058e-06	6.20925e-06
1164	0	1.21584e-08	4.14205e-08
1165.21	0	1.56881e-08	4.01061e-08
1166.42	0	1.35871e-08	3.76319e-08
1167.63	0	1.07297e-08	3.62402e-08
1168.84	0	1.09817e-08	3.57763e-08
1170.05	0	6.69559e-09	3.29928e-08
1171.26	0	4.51041e-09	3.08278e-08
1172.47	0	6.94763e-09	3.19877e-08
1173.68	0	5.01473e-09	3.66269e-08
1174.89	0	4.84658e-09	3.42299e-08
1176.1	0.6	6.48705e-06	6.0724e-06
1177.31	0.6	6.49512e-06	6.06777e-06
1178.52	0.6	6.49924e-06	6.06003e-06
1179.73	0.6	6.50109e-06	6.11106e-06
1180.94	0.6	6.5042e-06	6.15127e-06
1182.16	0.6	6.50554e-06	6.16132e-06
1183.37	0.6	6.50823e-06	6.12421e-06
1184.58	0.6	6.51134e-06	6.14972e-06
1185.79	0.6	6.51327e-06	6.14199e-06
1187	0.6	6.50831e-06	6.11956e-06
1188.21	0	1.29988e-08	3.75546e-08
1189.42	0	1.50158e-08	3.3534e-08
1190.63	0	1.29988e-08	3.30701e-08
1191.84	0	9.30083e-09	3.36887e-08
1193.05	0	1.00572e-08	3.72453e-08
1194.26	0	1.32509e-08	3.79413e-08
1195.47	0	1.07297e-08	3.32248e-08
1196.68	0	1.33349e-08	3.41525e-08
1197.89	0	1.157e-08	3.49258e-08
1199.1	0	1.27466e-08	3.09052e-08
1200.31	0.6	6.48024e-06	6.08322e-06
1201.52	0.6	6.48461e-06	6.09946e-06
1202.73	0.6	6.49268e-06	6.11415e-06
1203.94	0.6	6.49386e-06	6.02755e-06
1205.15	0.6	6.50218e-06	6.009e-06
1206.36	0.6	6.50327e-06	6.01132e-06
1207.57	0.6	6.50621e-06	6.04457e-06
1208.78	0.6	6.50512e-06	6.08632e-06
1209.99	0.6	6.50764e-06	6.0724e-06
1211.2	0.6	6.50983e-06	6.09714e-06
1212.41	0	2.25796e-08	2.99773e-08
1213.62	0	2.09827e-08	2.92815e-08
1214.83	0	1.99743e-08	2.72712e-08
1216.04	0	2.43444e-08	2.76578e-08
1217.25	0	2.22434e-08	2.46423e-08
1218.46	0	2.04785e-08	2.98227e-08
1219.67	0	2.31679e-08	2.93589e-08
1220.88	0	1.87977e-08	2.68845e-08
1222.09	0	1.70328e-08	2.88176e-08
1223.3	0	1.50998e-08	2.85856e-08
1224.51	0.6	6.47394e-06	5.98349e-06
1225.73	0.6	6.48243e-06	6.00127e-06
1226.94	0.6	6.48495e-06	6.02678e-06
1228.15	0.6	6.48419e-06	6.00745e-06
1229.36	0.6	6.48402e-06	6.04534e-06
1230.57	0.6	6.49008e-06	6.01905e-06
1231.78	0.6	6.49344e-06	6.0492e-06
1232.99	0.6	6.491e-06	6.0492e-06
1234.2	0.6	6.49041e-06	6.07318e-06
1235.41	0.6	6.48974e-06	6.08787e-06
1236.62	0	5.18287e-09	2.94361e-08
1237.83	0	6.86362e-09	3.19877e-08
1239.04	0	9.80515e-09	3.12917e-08
1240.25	0	6.69559e-09	3.62402e-08
1241.46	0	1.13179e-08	3.6936e-08
1242.67	0	9.04879e-09	3.49258e-08
1243.88	0	1.23264e-08	3.39979e-08
1245.09	0	1.18222e-08	3.54669e-08
1246.3	0	9.63701e-09	3.77092e-08
1247.51	0	8.54448e-09	3.33021e-08
1248.72	0.6	6.46528e-06	6.06854e-06
1249.93	0.6	6.47192e-06	6.10565e-06
1251.14	0.6	6.47478e-06	6.09096e-06
1252.35	0.6	6.47806e-06	6.11879e-06
1253.56	0.6	6.48394e-06	6.10952e-06
1254.77	0.6	6.48386e-06	6.09792e-06
1255.98	0.6	6.48419e-06	6.08942e-06
1257.19	0.6	6.48487e-06	6.10797e-06
1258.4	0.6	6.49201e-06	6.13271e-06
1259.61	0.6	6.49966e-06	6.17291e-06
1260.82	0	2.89668e-08	4.40494e-08
1262.03	0	3.05636e-08	4.87659e-08
1263.24	0	3.18242e-08	4.91525e-08
1264.45	0	3.14041e-08	4.52865e-08
1265.66	0	3.29168e-08	4.19618e-08
1266.87	0	2.66976e-08	4.45133e-08
1268.08	0	3.02275e-08	4.71421e-08
1269.29	0	3.28328e-08	4.56731e-08
1270.5	0	3.41774e-08	3.70907e-08
1271.72	0	3.12359e-08	3.88691e-08
1272.93	0.6	6.48453e-06	6.0871e-06
1274.14	0.6	6.49108e-06	6.09714e-06
1275.35	0.6	6.49201e-06	6.12266e-06
1276.56	0.6	6.49579e-06	6.18452e-06
1277.77	0.6	6.49764e-06	6.17523e-06
1278.98	0.6	6.49823e-06	6.15668e-06
1280.19	0.6	6.49831e-06	6.1559e-06
1281.4	0.6	6.49873e-06	6.15436e-06
1282.61	0.6	6.50025e-06	6.14122e-06
1283.82	0.6	6.50151e-06	6.14431e-06
1285.03	0	3.51019e-08	3.60082e-08
1286.24	0	3.69508e-08	3.88691e-08
1287.45	0	3.33371e-08	3.78638e-08
1288.66	0	3.36732e-08	3.63175e-08
1289.87	0	3.11519e-08	3.50031e-08
1291.08	0	2.97232e-08	3.74773e-08
1292.29	0	3.16562e-08	3.54669e-08
1293.5	0	3.14881e-08	3.51577e-08
1294.71	0	2.61094e-08	3.56216e-08
1295.92	0	2.54371e-08	3.68587e-08
1297.13	0.6	6.47217e-06	6.05076e-06
1298.34	0.6	6.48083e-06	6.06544e-06
1299.55	0.6	6.48444e-06	6.0871e-06
1300.76	0.6	6.48881e-06	6.12344e-06
1301.97	0.6	6.49083e-06	6.14354e-06
1303.18	0.6	6.4889e-06	6.14354e-06
1304.39	0.6	6.49201e-06	6.09714e-06
1305.6	0.6	6.47974e-06	6.12962e-06
1306.81	0.6	6.48192e-06	6.11493e-06
1308.02	0.6	6.47713e-06	6.14586e-06
1309.23	0	1.85455e-08	3.39979e-08
1310.44	0	1.81253e-08	3.46938e-08
1311.65	0	1.76211e-08	3.57763e-08
1312.86	0	2.01424e-08	3.89464e-08
1314.07	0	1.53519e-08	3.85597e-08
1315.28	0	1.50158e-08	3.63175e-08
1316.49	0	1.63604e-08	3.63948e-08
1317.71	0	1.23264e-08	3.78638e-08
1318.92	0	1.28307e-08	3.43844e-08
1320.13	0	1.38392e-08	4.12659e-08
1321.34	0.6	6.44587e-06	6.10334e-06
1322.55	0.6	6.45293e-06	6.12962e-06
1323.76	0.6	6.4673e-06	6.16982e-06
1324.97	0.6	6.46427e-06	6.17369e-06
1326.18	0.6	6.46545e-06	6.22395e-06
1327.39	0.6	6.46974e-06	6.21699e-06
1328.6	0.6	6.46612e-06	6.21931e-06
1329.81	0.6	6.4636e-06	6.24019e-06
1331.02	0.6	6.46486e-06	6.24791e-06
1332.23	0.6	6.46436e-06	6.23709e-06
1333.44	0	9.63701e-09	4.98483e-08
1334.65	0	7.03164e-09	4.99255e-08
1335.86	0	4.76257e-09	4.78381e-08
1337.07	0	4.51041e-09	4.79153e-08
1338.28	0	3.83807e-09	4.72195e-08
1339.49	0	4.34238e-09	4.7374e-08
1340.7	0	1.90516e-09	4.87659e-08
1341.91	0	5.60476e-10	4.86111e-08
1343.12	0	8.1252e-10	4.90751e-08
1344.33	0	3.67004e-09	4.28896e-08
1345.54	0.6	6.43124e-06	6.16519e-06
1346.75	0.6	6.43855e-06	6.2023e-06
1347.96	0.6	6.44393e-06	6.23555e-06
1349.17	0.6	6.44671e-06	6.22395e-06
1350.38	0.6	6.45234e-06	6.20848e-06
1351.59	0.6	6.45696e-06	6.22781e-06
1352.8	0.6	6.45553e-06	6.24328e-06
1354.01	0.6	6.45646e-06	6.22858e-06
1355.22	0.6	6.45738e-06	6.22704e-06
1356.43	0.6	6.45654e-06	6.23555e-06
1357.64	0	1.43434e-08	5.01576e-08
1358.85	0	1.39232e-08	4.98483e-08
1360.06	0	1.5604e-08	4.88432e-08
1361.27	0	2.24115e-08	5.03122e-08
1362.49	0	2.19912e-08	4.65237e-08
1363.7	0	1.98903e-08	4.50545e-08
1364.91	0	1.77891e-08	5.01576e-08
1366.12	0	1.82935e-08	5.19359e-08
1367.33	0	2.24115e-08	5.07761e-08
1368.54	0	2.03945e-08	5.19359e-08
1369.75	0.6	6.44066e-06	6.12576e-06
1370.96	0.6	6.44326e-06	6.14972e-06
1372.17	0.6	6.4494e-06	6.16673e-06
1373.38	0.6	6.45041e-06	6.19456e-06
1374.59	0.6	6.4515e-06	6.24714e-06
1375.8	0.6	6.45217e-06	6.30281e-06
1377.01	0.6	6.45074e-06	6.29199e-06
1378.22	0.6	6.45326e-06	6.30591e-06
1379.43	0.6	6.45427e-06	6.27112e-06
1380.64	0.6	6.45167e-06	6.30049e-06
1381.85	0	2.01424e-08	5.64978e-08
1383.06	0	2.07307e-08	5.00028e-08
1384.27	0	2.1487e-08	4.70648e-08
1385.48	0	1.91338e-08	4.77606e-08
1386.69	0	2.04785e-08	4.96164e-08
1387.9	0	1.77891e-08	4.56731e-08
1389.11	0	1.75371e-08	4.62143e-08
1390.32	0	1.58562e-08	4.63689e-08
1391.53	0	1.77051e-08	4.89204e-08
1392.74	0	1.7453e-08	4.7374e-08
1393.95	0.6	6.43023e-06	6.18065e-06
1395.16	0.6	6.43385e-06	6.19998e-06
1396.37	0.6	6.43771e-06	6.21157e-06
1397.58	0.6	6.44108e-06	6.2108e-06
1398.79	0.6	6.43956e-06	6.21699e-06
1400	0.6	6.4383e-06	6.26261e-06
1401.21	0.6	6.43704e-06	6.2974e-06
1402.42	0.6	6.43637e-06	6.30281e-06
1403.63	0.6	6.43679e-06	6.29431e-06
1404.84	0.6	6.43427e-06	6.30049e-06
1406.05	0	7.53596e-09	5.19359e-08
1407.27	0	1.17381e-08	5.2941e-08
1408.48	0	1.01412e-08	5.01576e-08
1409.69	0	1.13179e-08	5.10854e-08
1410.9	0	8.29243e-09	4.82246e-08
1412.11	0	6.94763e-09	4.66782e-08
1413.32	0	7.53596e-09	4.98483e-08
1414.53	0	8.2083e-09	5.06214e-08
1415.74	0	6.02324e-09	5.32503e-08
1416.95	0	6.94763e-09	4.94617e-08
1418.16	0.6	6.40645e-06	6.19534e-06
1419.37	0.6	6.41401e-06	6.22395e-06
1420.58	0.6	6.41569e-06	6.25642e-06
1421.79	0.6	6.41838e-06	6.24482e-06
1423	0.6	6.41788e-06	6.26106e-06
1424.21	0.6	6.42259e-06	6.24791e-06
1425.42	0.6	6.42015e-06	6.28039e-06
1426.63	0.6	6.42107e-06	6.27498e-06
1427.84	0.6	6.42133e-06	6.28039e-06
1429.05	0.6	6.42275e-06	6.31132e-06
1430.26	0	5.26688e-09	5.11628e-08
1431.47	0	1.56888e-09	5.21679e-08
1432.68	0	2.15721e-09	4.91525e-08
1433.89	0	6.02324e-09	4.9539e-08
1435.1	0	4.51041e-09	5.00028e-08
1436.31	0	4.4264e-09	4.84565e-08
1437.52	0	4.34238e-09	4.82246e-08
1438.73	0	2.15721e-09	4.87659e-08
1439.94	0	3.08171e-09	4.84565e-08
1441.15	0	2.24122e-09	5.05442e-08
1442.36	0.6	6.39536e-06	6.24019e-06
1443.57	0.6	6.40107e-06	6.21312e-06
1444.78	0.6	6.40326e-06	6.25333e-06
1445.99	0.6	6.40006e-06	6.31441e-06
1447.2	0.6	6.40124e-06	6.28116e-06
1448.41	0.6	6.402e-06	6.32988e-06
1449.62	0.6	6.39889e-06	6.30049e-06
1450.84	0.6	6.40242e-06	6.30204e-06
1452.05	0.6	6.39695e-06	6.30823e-06
1453.26	0.6	6.39788e-06	6.30358e-06
1454.47	0	2.54909e-09	5.64204e-08
1455.68	0	2.6331e-09	5.4874e-08
1456.89	0	2.71723e-09	5.58019e-08
1458.1	0	3.47359e-09	5.41009e-08
1459.31	0	5.49062e-09	5.58791e-08
1460.52	0	2.71723e-09	5.4642e-08
1461.73	0	4.14593e-09	5.34823e-08
1462.94	0	2.80124e-09	5.52606e-08
1464.15	0	7.17148e-09	5.52606e-08
1465.36	0	5.57463e-09	5.09308e-08
1466.57	0.6	6.37686e-06	6.234e-06
1467.78	0.6	6.37905e-06	6.26338e-06
1468.99	0.6	6.38325e-06	6.28271e-06
1470.2	0.6	6.38426e-06	6.2541e-06
1471.41	0.6	6.3872e-06	6.31827e-06
1472.62	0.6	6.38989e-06	6.27884e-06
1473.83	0.6	6.38863e-06	6.29276e-06
1475.04	0.6	6.3893e-06	6.28039e-06
1476.25	0.6	6.38519e-06	6.29585e-06
1477.46	0.6	6.38552e-06	6.29354e-06
1478.67	0	8.18e-09	5.1472e-08
1479.88	0	4.73426e-09	4.81473e-08
1481.09	0	1.6247e-09	5.01576e-08
1482.3	0	2.1289e-09	4.76833e-08
1483.51	0	3.47359e-09	4.66782e-08
1484.72	0	1.95882e-10	4.48226e-08
1485.93	0	2.32535e-09	4.13431e-08
1487.14	0	2.82967e-09	3.77092e-08
1488.35	0	1.6247e-09	3.84051e-08
1489.56	0	1.95882e-10	4.15752e-08
1490.77	0.6	6.37527e-06	6.14663e-06
1491.98	0.6	6.37972e-06	6.17911e-06
1493.2	0.6	6.38023e-06	6.20153e-06
1494.41	0.6	6.38149e-06	6.23246e-06
1495.62	0.6	6.38292e-06	6.2541e-06
1496.83	0.6	6.38485e-06	6.24714e-06
1498.04	0.6	6.38586e-06	6.24946e-06
1499.25	0.6	6.38703e-06	6.22317e-06
1500.46	0.6	6.38426e-06	6.23246e-06
1501.67	0.6	6.38603e-06	6.2657e-06
1502.88	0	2.88526e-09	4.88432e-08
1504.09	0	3.89389e-09	4.807e-08
1505.3	0	2.04489e-09	5.23998e-08
1506.51	0	1.56888e-09	5.23998e-08
1507.72	0	1.65301e-09	5.43328e-08
1508.93	0	6.16183e-10	5.57245e-08
1510.14	0	1.54068e-09	5.57245e-08
1511.35	0	1.14881e-09	5.61112e-08
1512.56	0	1.48486e-09	5.71935e-08
1513.77	0	4.4821e-09	5.23225e-08
1514.98	0.6	6.36846e-06	6.24714e-06
1516.19	0.6	6.37123e-06	6.29044e-06
1517.4	0.6	6.36821e-06	6.29817e-06
1518.61	0.6	6.37182e-06	6.29431e-06
1519.82	0.6	6.3767e-06	6.30823e-06
1521.03	0.6	6.37476e-06	6.3407e-06
1522.24	0.6	6.37636e-06	6.31364e-06
1523.45	0.6	6.37779e-06	6.31441e-06
1524.66	0.6	6.37527e-06	6.27343e-06
1525.87	0.6	6.37636e-06	6.28425e-06
1527.08	0	1.45656e-09	4.91525e-08
1528.29	0	1.2044e-09	5.20132e-08
1529.5	0	8.09587e-09	5.04669e-08
1530.71	0	1.15417e-08	5.24772e-08
1531.92	0	8.34802e-09	5.23998e-08
1533.13	0	4.14593e-09	4.86884e-08
1534.34	0	5.15445e-09	4.99255e-08
1535.55	0	4.06192e-09	4.93844e-08
1536.77	0	3.38946e-09	4.78381e-08
1537.98	0	1.90516e-09	4.70648e-08
1539.19	0.6	6.35611e-06	6.17446e-06
1540.4	0.6	6.36569e-06	6.21312e-06
1541.61	0.6	6.37325e-06	6.22858e-06
1542.82	0.6	6.37838e-06	6.23787e-06
1544.03	0.6	6.37485e-06	6.23787e-06
1545.24	0.6	6.37552e-06	6.28967e-06
1546.45	0.6	6.37535e-06	6.27653e-06
1547.66	0.6	6.37611e-06	6.28735e-06
1548.87	0.6	6.37888e-06	6.29044e-06
1550.08	0.6	6.37317e-06	6.32214e-06
1551.29	0	2.32535e-09	5.49513e-08
1552.5	0	8.62849e-09	5.21679e-08
1553.71	0	1.03935e-08	5.02349e-08
1554.92	0	4.51041e-09	4.7606e-08
1556.13	0	4.93071e-09	4.84565e-08
1557.34	0	2.66152e-09	4.7606e-08
1558.55	0	3.75405e-09	4.90751e-08
1559.76	0	3.50201e-09	5.13173e-08
1560.97	0	3.41788e-09	4.83792e-08
1562.18	0	3.58602e-09	4.96164e-08
1563.39	0.6	6.3635e-06	6.20848e-06
1564.6	0.6	6.36812e-06	6.24714e-06
1565.81	0.6	6.37031e-06	6.29199e-06
1567.02	0.6	6.37098e-06	6.29354e-06
1568.23	0.6	6.37291e-06	6.25179e-06
1569.44	0.6	6.37434e-06	6.27498e-06
1570.65	0.6	6.37611e-06	6.27884e-06
1571.86	0.6	6.37838e-06	6.25024e-06
1573.07	0.6	6.37787e-06	6.23632e-06
1574.28	0.6	6.37401e-06	6.22627e-06
1575.49	0	1.03935e-08	4.31989e-08
1576.7	0	9.97318e-09	4.72195e-08
1577.91	0	9.1328e-09	4.38174e-08
1579.12	0	1.08977e-08	4.61371e-08
1580.33	0	1.10657e-08	4.43587e-08
1581.55	0	1.04775e-08	4.48226e-08
1582.76	0	8.12429e-09	4.51318e-08
1583.97	0	1.10657e-08	4.52865e-08
1585.18	0	7.45194e-09	4.64462e-08
1586.39	0	5.8551e-09	4.42813e-08
1587.6	0.6	6.35283e-06	6.16441e-06
1588.81	0.6	6.35543e-06	6.17291e-06
1590.02	0.6	6.35375e-06	6.18065e-06
1591.23	0.6	6.35821e-06	6.19302e-06
1592.44	0.6	6.35821e-06	6.21699e-06
1593.65	0.6	6.35426e-06	6.21622e-06
1594.86	0.6	6.35552e-06	6.23478e-06
1596.07	0.6	6.35636e-06	6.22163e-06
1597.28	0.6	6.35527e-06	6.22858e-06
1598.49	0.6	6.35409e-06	6.22317e-06
1599.7	0	4.25837e-09	4.65237e-08
1600.91	0	2.24122e-09	4.35855e-08
1602.12	0	3.50201e-09	4.30442e-08
1603.33	0	1.157e-08	4.65237e-08
1604.54	0	9.46898e-09	4.69102e-08
1605.75	0	1.11498e-08	4.56731e-08
1606.96	0	9.55299e-09	4.58277e-08
1608.17	0	9.63701e-09	4.63689e-08
1609.38	0	8.79663e-09	4.28896e-08
1610.59	0	1.03935e-08	4.43587e-08
1611.8	0.6	6.33871e-06	6.1907e-06
1613.01	0.6	6.34341e-06	6.23246e-06
1614.22	0.6	6.34518e-06	6.22008e-06
1615.43	0.6	6.34526e-06	6.24946e-06
1616.64	0.6	6.3393e-06	6.2572e-06
1617.85	0.6	6.34182e-06	6.29044e-06
1619.06	0.6	6.34182e-06	6.234e-06
1620.27	0.6	6.34266e-06	6.27343e-06
1621.48	0.6	6.34232e-06	6.29354e-06
1622.69	0.6	6.33787e-06	6.31209e-06
1623.9	0	6.02324e-09	5.68844e-08
1625.11	0	5.09874e-09	5.55698e-08
1626.33	0	2.32535e-09	5.13947e-08
1627.54	0	5.35078e-09	5.08534e-08
1628.75	0	4.4264e-09	5.37142e-08
1629.96	0	4.09023e-09	5.05442e-08
1631.17	0	9.80663e-10	5.28637e-08
1632.38	0	2.91368e-09	5.00803e-08
1633.59	0	2.24122e-09	4.62143e-08
1634.8	0	6.16183e-10	4.83019e-08
1636.01	0.6	6.31551e-06	6.21622e-06
1637.22	0.6	6.32106e-06	6.21545e-06
1638.43	0.6	6.32534e-06	6.24482e-06
1639.64	0.6	6.32812e-06	6.22395e-06
1640.85	0.6	6.3235e-06	6.19302e-06
1642.06	0.6	6.32635e-06	6.20153e-06
1643.27	0.6	6.32072e-06	6.22163e-06
1644.48	0.6	6.32131e-06	6.1822e-06
1645.69	0.6	6.32055e-06	6.23941e-06
1646.9	0.6	6.31828e-06	6.24405e-06
1648.11	0	1.90516e-09	4.62916e-08
1649.32	0	2.49338e-09	4.65237e-08
1650.53	0	2.32535e-09	4.89204e-08
1651.74	0	7.45194e-09	4.26575e-08
1652.95	0	4.76257e-09	4.49772e-08
1654.16	0	1.98918e-09	4.30442e-08
1655.37	0	5.8551e-09	4.70648e-08
1656.58	0	7.11577e-09	5.03122e-08
1657.79	0	1.04775e-08	4.74515e-08
1659	0	1.17381e-08	4.63689e-08
1660.21	0.6	6.30711e-06	6.19379e-06
1661.42	0.6	6.31223e-06	6.21545e-06
1662.63	0.6	6.31534e-06	6.25101e-06
1663.84	0.6	6.3177e-06	6.27962e-06
1665.05	0.6	6.31686e-06	6.2773e-06
1666.26	0.6	6.31148e-06	6.2657e-06
1667.47	0.6	6.31887e-06	6.27653e-06
1668.68	0.6	6.31728e-06	6.26647e-06
1669.89	0.6	6.31803e-06	6.2688e-06
1671.11	0.6	6.31139e-06	6.28116e-06
1672.32	0	5.09874e-09	5.38689e-08
1673.53	0	3.08171e-09	5.31731e-08
1674.74	0	1.73702e-09	5.18587e-08
1675.95	0	2.57751e-09	5.30957e-08
1677.16	0	2.74554e-09	5.33276e-08
1678.37	0	5.35078e-09	5.20132e-08
1679.58	0	6.27529e-09	6.18327e-08
1680.79	0	9.38485e-09	6.10596e-08
1682	0	1.09817e-08	6.28378e-08
1683.21	0	1.48476e-08	5.95132e-08
1684.42	0.6	6.30509e-06	6.30126e-06
1685.63	0.6	6.31274e-06	6.32524e-06
1686.84	0.6	6.3108e-06	6.29895e-06
1688.05	0.6	6.3066e-06	6.33838e-06
1689.26	0.6	6.30845e-06	6.35925e-06
1690.47	0.6	6.30501e-06	6.30977e-06
1691.68	0.6	6.30963e-06	6.31905e-06
1692.89	0.6	6.30879e-06	6.32756e-06
1694.1	0.6	6.31215e-06	6.3407e-06
1695.31	0.6	6.30929e-06	6.34998e-06
1696.52	0	1.72008e-08	5.77348e-08
1697.73	0	1.63604e-08	5.71935e-08
1698.94	0	1.82093e-08	5.6807e-08
1700.15	0	1.72008e-08	5.54926e-08
1701.36	0	1.57721e-08	5.6575e-08
1702.57	0	1.9218e-08	5.60339e-08
1703.78	0	1.83775e-08	5.57245e-08
1704.99	0	1.89658e-08	5.54153e-08
1706.2	0	1.93859e-08	5.33276e-08
1707.41	0	2.10667e-08	5.42554e-08
1708.62	0.6	6.2966e-06	6.2572e-06
1709.83	0.6	6.30358e-06	6.25101e-06
1711.04	0.6	6.30896e-06	6.2889e-06
1712.25	0.6	6.31106e-06	6.29122e-06
1713.46	0.6	6.31232e-06	6.3407e-06
1714.68	0.6	6.31358e-06	6.32678e-06
1715.89	0.6	6.31425e-06	6.30591e-06
1717.1	0.6	6.31164e-06	6.30436e-06
1718.31	0.6	6.30694e-06	6.34921e-06
1719.52	0.6	6.30837e-06	6.31209e-06
1720.73	0	2.85467e-08	5.78122e-08
1721.94	0	3.10679e-08	5.49513e-08
1723.15	0	3.15722e-08	5.27864e-08
1724.36	0	2.70339e-08	5.54926e-08
1725.57	0	2.46807e-08	5.67297e-08
1726.78	0	2.28317e-08	5.47195e-08
1727.99	0	2.40083e-08	5.58791e-08
1729.2	0	2.25796e-08	5.60339e-08
1730.41	0	2.57731e-08	5.13173e-08
1731.62	0	2.61934e-08	5.24772e-08
1732.83	0.6	6.28399e-06	6.32988e-06
1734.04	0.6	6.29803e-06	6.34302e-06
1735.25	0.6	6.29047e-06	6.35616e-06
1736.46	0.6	6.29475e-06	6.38709e-06
1737.67	0.6	6.29391e-06	6.37317e-06
1738.88	0.6	6.29542e-06	6.36776e-06
1740.09	0.6	6.295e-06	6.39018e-06
1741.3	0.6	6.29458e-06	6.4242e-06
1742.51	0.6	6.29349e-06	6.44431e-06
1743.72	0.6	6.29366e-06	6.44276e-06
1744.93	0	2.75381e-08	6.45388e-08
1746.14	0	2.737e-08	6.06729e-08
1747.35	0	2.32519e-08	6.06729e-08
1748.56	0	2.43444e-08	5.92812e-08
1749.77	0	2.31679e-08	5.93585e-08
1750.98	0	2.43444e-08	6.41522e-08
1752.19	0	2.24115e-08	6.34564e-08
1753.4	0	2.38402e-08	6.49255e-08
1754.61	0	2.37562e-08	6.33018e-08
1755.82	0	2.16551e-08	5.71163e-08
1757.03	0.6	6.27811e-06	6.23787e-06
1758.25	0.6	6.28677e-06	6.26106e-06
1759.46	0.6	6.28845e-06	6.2889e-06
1760.67	0.6	6.29004e-06	6.28813e-06
1761.88	0.6	6.29004e-06	6.31518e-06
1763.09	0.6	6.28887e-06	6.28039e-06
1764.3	0.6	6.29063e-06	6.30436e-06
1765.51	0.6	6.28988e-06	6.28425e-06
1766.72	0.6	6.28912e-06	6.29895e-06
1767.93	0.6	6.28584e-06	6.28271e-06
1769.14	0	2.62775e-08	5.27864e-08
1770.35	0	2.75381e-08	5.27091e-08
1771.56	0	3.03114e-08	5.15493e-08
1772.77	0	2.99754e-08	4.72195e-08
1773.98	0	2.75381e-08	4.83019e-08
1775.19	0	2.737e-08	4.94617e-08
1776.4	0	2.89668e-08	5.25545e-08
1777.61	0	2.70339e-08	4.86884e-08
1778.82	0	2.86307e-08	5.05442e-08
1780.03	0	2.96392e-08	5.04669e-08
1781.24	0.6	6.27592e-06	6.24946e-06
1782.45	0.6	6.28004e-06	6.21854e-06
1783.66	0.6	6.28282e-06	6.24869e-06
1784.87	0.6	6.27929e-06	6.24946e-06
1786.08	0.6	6.28055e-06	6.25642e-06
1787.29	0.6	6.27567e-06	6.29663e-06
1788.5	0.6	6.27693e-06	6.28735e-06
1789.71	0.6	6.27719e-06	6.26106e-06
1790.92	0.6	6.2755e-06	6.24714e-06
1792.13	0.6	6.2729e-06	6.2572e-06
1793.34	0	2.27477e-08	5.09308e-08
1794.55	0	1.97222e-08	5.22452e-08
1795.76	0	2.32519e-08	5.07761e-08
1796.97	0	2.19072e-08	4.89978e-08
1798.18	0	2.00583e-08	4.72967e-08
1799.39	0	2.10667e-08	4.77606e-08
1800.6	0	1.64445e-08	5.13173e-08
1801.81	0	1.51839e-08	4.75288e-08
1803.02	0	1.22424e-08	4.82246e-08
1804.23	0	1.38392e-08	4.87659e-08
1805.44	0.6	6.25147e-06	6.18993e-06
1806.66	0.6	6.26164e-06	6.21931e-06
1807.87	0.6	6.26374e-06	6.25179e-06
1809.08	0.6	6.26584e-06	6.2224e-06
1810.29	0.6	6.26382e-06	6.24482e-06
1811.5	0.6	6.26382e-06	6.28193e-06
1812.71	0.6	6.26096e-06	6.30126e-06
1813.92	0.6	6.26147e-06	6.25024e-06
1815.13	0.6	6.2576e-06	6.20694e-06
1816.34	0.6	6.26248e-06	6.2139e-06
1817.55	0	1.37552e-08	4.59823e-08
1818.76	0	1.41753e-08	4.55957e-08
1819.97	0	1.28307e-08	4.21164e-08
1821.18	0	1.02253e-08	4.08793e-08
1822.39	0	1.1402e-08	3.99515e-08
1823.6	0	1.23264e-08	4.0802e-08
1824.81	0	9.30083e-09	4.14205e-08
1826.02	0	8.37645e-09	3.87917e-08
1827.23	0	7.03164e-09	4.30442e-08
1828.44	0	8.46046e-09	3.82505e-08
1829.65	0.6	6.24416e-06	6.11106e-06
1830.86	0.6	6.24979e-06	6.14354e-06
1832.07	0.6	6.24928e-06	6.14972e-06
1833.28	0.6	6.2513e-06	6.17911e-06
1834.49	0.6	6.25164e-06	6.22549e-06
1835.7	0.6	6.24987e-06	6.22704e-06
1836.91	0.6	6.246e-06	6.24714e-06
1838.12	0.6	6.24012e-06	6.2425e-06
1839.33	0.6	6.23911e-06	6.2023e-06
1840.54	0.6	6.24306e-06	6.1907e-06
1841.75	0	5.68707e-09	4.14979e-08
1842.96	0	7.61997e-09	3.74773e-08
1844.17	0	8.12429e-09	3.65494e-08
1845.38	0	8.88065e-09	3.86371e-08
1846.59	0	1.28307e-08	4.62916e-08
1847.8	0	1.30827e-08	4.64462e-08
1849.01	0	1.87136e-08	4.86111e-08
1850.22	0	1.88817e-08	4.58277e-08
1851.44	0	1.88817e-08	4.71421e-08
1852.65	0	1.947e-08	4.74515e-08
1853.86	0.6	6.24079e-06	6.18915e-06
1855.07	0.6	6.2434e-06	6.2023e-06
1856.28	0.6	6.24592e-06	6.2541e-06
1857.49	0.6	6.24718e-06	6.23864e-06
1858.7	0.6	6.25071e-06	6.27034e-06
1859.91	0.6	6.24668e-06	6.2541e-06
1861.12	0.6	6.24642e-06	6.24559e-06
1862.33	0.6	6.2471e-06	6.25642e-06
1863.54	0.6	6.24743e-06	6.27653e-06
1864.75	0.6	6.24701e-06	6.27034e-06
1865.96	0	2.00583e-08	5.20905e-08
1867.17	0	2.08987e-08	4.74515e-08
1868.38	0	2.18232e-08	4.96937e-08
1869.59	0	2.03104e-08	5.24772e-08
1870.8	0	1.98903e-08	4.89204e-08
1872.01	0	1.82935e-08	4.99255e-08
1873.22	0	1.83775e-08	4.60598e-08
1874.43	0	2.69498e-08	4.56731e-08
1875.64	0	2.77903e-08	4.62143e-08
1876.85	0	2.83785e-08	4.55957e-08
1878.06	0.6	6.23735e-06	6.16287e-06
1879.27	0.6	6.24407e-06	6.14199e-06
1880.48	0.6	6.24802e-06	6.1621e-06
1881.69	0.6	6.24642e-06	6.17756e-06
1882.9	0.6	6.24962e-06	6.16673e-06
1884.11	0.6	6.24617e-06	6.18606e-06
1885.32	0.6	6.24332e-06	6.18993e-06
1886.53	0.6	6.23499e-06	6.2224e-06
1887.74	0.6	6.23651e-06	6.19921e-06
1888.95	0.6	6.23516e-06	6.25333e-06
1890.16	0	2.34199e-08	4.85339e-08
1891.37	0	1.98903e-08	4.72195e-08
1892.58	0	2.10667e-08	4.54411e-08
1893.79	0	1.947e-08	4.49772e-08
1895.01	0	1.87136e-08	4.39721e-08
1896.22	0	1.90498e-08	4.71421e-08
1897.43	0	2.24115e-08	4.9307e-08
1898.64	0	2.01424e-08	4.50545e-08
1899.85	0	1.61924e-08	4.84565e-08
1901.06	0	1.59403e-08	4.62916e-08
1902.27	0.6	6.22306e-06	6.2023e-06
1903.48	0.6	6.22524e-06	6.2572e-06
1904.69	0.6	6.22726e-06	6.30746e-06
1905.9	0.6	6.22163e-06	6.32833e-06
1907.11	0.6	6.22054e-06	6.2974e-06
1908.32	0.6	6.21945e-06	6.34457e-06
1909.53	0.6	6.21903e-06	6.32601e-06
1910.74	0.6	6.22029e-06	6.32756e-06
1911.95	0.6	6.22323e-06	6.32678e-06
1913.16	0.6	6.22239e-06	6.35693e-06
1914.37	0	1.25785e-08	5.98998e-08
1915.58	0	1.39232e-08	5.52606e-08
1916.79	0	1.40913e-08	5.72708e-08
1918	0	1.34189e-08	5.57245e-08
1919.21	0	1.44275e-08	5.45647e-08
1920.42	0	1.69488e-08	5.8508e-08
1921.63	0	1.78732e-08	5.50286e-08
1922.84	0	1.83775e-08	5.78122e-08
1924.05	0	1.552e-08	5.20905e-08
1925.26	0	1.72008e-08	5.94358e-08
1926.47	0.6	6.21306e-06	6.27112e-06
1927.68	0.6	6.21734e-06	6.29972e-06
1928.89	0.6	6.21894e-06	6.32137e-06
1930.1	0.6	6.21692e-06	6.33529e-06
1931.31	0.6	6.21995e-06	6.32756e-06
1932.52	0.6	6.21818e-06	6.34998e-06
1933.73	0.6	6.21659e-06	6.35848e-06
1934.94	0.6	6.21911e-06	6.35616e-06
1936.15	0.6	6.21289e-06	6.36931e-06
1937.36	0.6	6.21449e-06	6.35925e-06
1938.57	0	1.61924e-08	6.11369e-08
1939.78	0	1.24944e-08	6.70132e-08
1940.99	0	1.48476e-08	6.95646e-08
1942.21	0	1.32509e-08	6.7477e-08
1943.42	0	1.11498e-08	6.59306e-08
1944.63	0	1.52679e-08	6.18327e-08
1945.84	0	1.552e-08	6.05183e-08
1947.05	0	1.80413e-08	5.79668e-08
1948.26	0	1.38392e-08	6.2142e-08
1949.47	0	1.27466e-08	5.58791e-08
1950.68	0.6	6.20213e-06	6.27498e-06
1951.89	0.6	6.20768e-06	6.27962e-06
1953.1	0.6	6.20928e-06	6.31209e-06
1954.31	0.6	6.20684e-06	6.30126e-06
1955.52	0.6	6.21213e-06	6.36003e-06
1956.73	0.6	6.20516e-06	6.34457e-06
1957.94	0.6	6.21028e-06	6.35461e-06
1959.15	0.6	6.20835e-06	6.35848e-06
1960.36	0.6	6.20886e-06	6.33838e-06
1961.57	0.6	6.20516e-06	6.33529e-06
1962.78	0	1.33349e-08	5.60339e-08
1963.99	0	4.67855e-09	5.66524e-08
1965.2	0	4.25837e-09	5.54153e-08
1966.41	0	8.88065e-09	5.5338e-08
1967.62	0	7.87213e-09	5.47195e-08
1968.83	0	4.4264e-09	5.15493e-08
1970.04	0	4.59443e-09	5.19359e-08
1971.25	0	8.62849e-09	5.26318e-08
1972.46	0	1.19902e-08	5.23225e-08
1973.67	0	9.38485e-09	4.91525e-08
1974.88	0.6	6.19289e-06	6.21622e-06
1976.09	0.6	6.19667e-06	6.28735e-06
1977.3	0.6	6.19827e-06	6.28348e-06
1978.51	0.6	6.20054e-06	6.31441e-06
1979.72	0.6	6.19911e-06	6.33297e-06
1980.93	0.6	6.19801e-06	6.33451e-06
1982.14	0.6	6.19524e-06	6.35616e-06
1983.35	0.6	6.20146e-06	6.34225e-06
1984.56	0.6	6.20104e-06	6.35307e-06
1985.78	0.6	6.20112e-06	6.3407e-06
1986.99	0	1.41753e-08	6.00544e-08
1988.2	0	1.24944e-08	5.78122e-08
1989.41	0	1.3503e-08	5.70389e-08
1990.62	0	1.52679e-08	5.95132e-08
1991.83	0	1.50158e-08	6.07502e-08
1993.04	0	1.37552e-08	5.74256e-08
1994.25	0	8.88065e-09	6.02863e-08
1995.46	0	1.40072e-08	6.05956e-08
1996.67	0	1.33349e-08	5.95905e-08
1997.88	0	1.54359e-08	5.874e-08
1999.09	0.6	6.19163e-06	6.30049e-06
2000.3	0.6	6.19659e-06	6.34225e-06
2001.51	0.6	6.19801e-06	6.37317e-06
2002.72	0.6	6.19961e-06	6.37859e-06
2003.93	0.6	6.19995e-06	6.37394e-06
2005.14	0.6	6.19978e-06	6.3724e-06
2006.35	0.6	6.19734e-06	6.37936e-06
2007.56	0.6	6.19659e-06	6.40951e-06
2008.77	0.6	6.19751e-06	6.39095e-06
2009.98	0.6	6.19675e-06	6.39792e-06
2011.19	0	2.16551e-08	5.97452e-08
2012.4	0	2.11509e-08	5.81214e-08
2013.61	0	2.04785e-08	6.22966e-08
2014.82	0	1.77891e-08	6.09822e-08
2016.03	0	1.76211e-08	6.27606e-08
2017.24	0	1.29147e-08	6.52348e-08
2018.45	0	1.22424e-08	6.43069e-08
2019.66	0	1.24944e-08	6.25286e-08
2020.87	0	1.10657e-08	5.98998e-08
2022.08	0	8.46046e-09	5.58791e-08
2023.29	0.6	6.17356e-06	6.28658e-06
2024.5	0.6	6.17683e-06	6.3376e-06
2025.71	0.6	6.17851e-06	6.33219e-06
2026.92	0.6	6.17717e-06	6.36003e-06
2028.13	0.6	6.17961e-06	6.36003e-06
2029.34	0.6	6.18146e-06	6.34611e-06
2030.56	0.6	6.18104e-06	6.35848e-06
2031.77	0.6	6.17969e-06	6.40874e-06
2032.98	0.6	6.186e-06	6.4242e-06
2034.19	0.6	6.18314e-06	6.4157e-06
2035.4	0	1.66966e-08	6.48482e-08
2036.61	0	1.75371e-08	6.09822e-08
2037.82	0	1.9638e-08	5.92812e-08
2039.03	0	1.53519e-08	5.70389e-08
2040.24	0	1.70328e-08	5.84307e-08
2041.45	0	1.50998e-08	5.62657e-08
2042.66	0	1.50998e-08	5.41009e-08
2043.87	0	1.82093e-08	5.39462e-08
2045.08	0	1.59403e-08	5.38689e-08
2046.29	0	1.49317e-08	5.56472e-08
2047.5	0.6	6.16633e-06	6.27343e-06
2048.71	0.6	6.17255e-06	6.309e-06
2049.92	0.6	6.17028e-06	6.3291e-06
2051.13	0.6	6.17381e-06	6.31827e-06
2052.34	0.6	6.17103e-06	6.309e-06
2053.55	0.6	6.17221e-06	6.30977e-06
2054.76	0.6	6.1686e-06	6.33838e-06
2055.97	0.6	6.16397e-06	6.33606e-06
2057.18	0.6	6.16179e-06	6.35693e-06
2058.39	0.6	6.16129e-06	6.34457e-06
2059.6	0	1.50998e-08	5.81988e-08
2060.81	0	1.24944e-08	5.97452e-08
2062.02	0	1.35871e-08	6.02863e-08
2063.23	0	9.80515e-09	6.39977e-08
2064.44	0	1.01412e-08	6.33018e-08
2065.65	0	1.42594e-08	6.12142e-08
2066.86	0	1.08136e-08	5.874e-08
2068.07	0	1.10657e-08	5.84307e-08
2069.28	0	1.19902e-08	5.6343e-08
2070.49	0	1.36711e-08	5.56472e-08
2071.7	0.6	6.1575e-06	6.26802e-06
2072.91	0.6	6.16196e-06	6.27343e-06
2074.12	0.6	6.16179e-06	6.29431e-06
2075.33	0.6	6.16322e-06	6.31441e-06
2076.54	0.6	6.16549e-06	6.31905e-06
2077.75	0.6	6.1649e-06	6.32524e-06
2078.97	0.6	6.16507e-06	6.32601e-06
2080.18	0.6	6.1633e-06	6.31673e-06
2081.39	0.6	6.16322e-06	6.36467e-06
2082.6	0.6	6.16129e-06	6.36235e-06
2083.81	0	1.07297e-08	5.78122e-08
2085.02	0	1.00572e-08	5.874e-08
2086.23	0	1.08136e-08	5.6807e-08
2087.44	0	8.37645e-09	5.8508e-08
2088.65	0	1.08136e-08	5.55698e-08
2089.86	0	9.30083e-09	5.64204e-08
2091.07	0	5.43491e-09	5.70389e-08
2092.28	0	6.44343e-09	5.35596e-08
2093.49	0	4.4264e-09	5.33276e-08
2094.7	0	4.17424e-09	5.34823e-08
2095.91	0.6	6.14464e-06	6.24946e-06
2097.12	0.6	6.14607e-06	6.28967e-06
2098.33	0.6	6.14649e-06	6.29585e-06
2099.54	0.6	6.14675e-06	6.25642e-06
2100.75	0.6	6.15397e-06	6.2773e-06
2101.96	0.6	6.15221e-06	6.29199e-06
2103.17	0.6	6.14977e-06	6.31982e-06
2104.38	0.6	6.14649e-06	6.32524e-06
2105.59	0.6	6.14784e-06	6.26957e-06
2106.8	0.6	6.14347e-06	6.28193e-06
2108.01	0	6.61157e-09	5.1704e-08
2109.22	0	4.59443e-09	5.1704e-08
2110.43	0	6.35941e-09	5.10081e-08
2111.64	0	4.09023e-09	5.03122e-08
2112.85	0	9.80663e-10	5.21679e-08
2114.06	0	4.17424e-09	4.70648e-08
2115.27	0	2.32535e-09	4.89204e-08
2116.48	0	6.44343e-09	4.807e-08
2117.69	0	4.59443e-09	4.86111e-08
2118.9	0	7.53596e-09	4.84565e-08
2120.11	0.6	6.13792e-06	6.23787e-06
2121.33	0.6	6.14195e-06	6.2889e-06
2122.54	0.6	6.14305e-06	6.28813e-06
2123.75	0.6	6.14406e-06	6.27034e-06
2124.96	0.6	6.14179e-06	6.29122e-06
2126.17	0.6	6.14044e-06	6.25642e-06
2127.38	0.6	6.14162e-06	6.23787e-06
2128.59	0.6	6.14263e-06	6.26338e-06
2129.8	0.6	6.14263e-06	6.26802e-06
2131.01	0.6	6.13952e-06	6.2858e-06
2132.22	0	1.49317e-08	5.39462e-08
2133.43	0	1.39232e-08	5.18587e-08
2134.64	0	1.10657e-08	5.33276e-08
2135.85	0	9.72113e-09	5.62657e-08
2137.06	0	9.1328e-09	5.64204e-08
2138.27	0	6.44343e-09	5.68844e-08
2139.48	0	7.70399e-09	5.73483e-08
2140.69	0	4.00621e-09	5.8508e-08
2141.9	0	5.51893e-09	5.57245e-08
2143.11	0	9.80515e-09	5.64204e-08
2144.32	0.6	6.12834e-06	6.2974e-06
2145.53	0.6	6.13195e-06	6.32524e-06
2146.74	0.6	6.13321e-06	6.33451e-06
2147.95	0.6	6.13372e-06	6.35539e-06
2149.16	0.6	6.13363e-06	6.38091e-06
2150.37	0.6	6.1354e-06	6.39018e-06
2151.58	0.6	6.13212e-06	6.41725e-06
2152.79	0.6	6.12977e-06	6.4157e-06
2154	0.6	6.12826e-06	6.43967e-06
2155.21	0.6	6.12926e-06	6.45977e-06
2156.42	0	6.69559e-09	6.60853e-08
2157.63	0	4.93071e-09	6.54667e-08
2158.84	0	8.62849e-09	6.56987e-08
2160.05	0	7.95615e-09	6.36884e-08
2161.26	0	1.08977e-08	6.51574e-08
2162.47	0	7.19979e-09	6.39977e-08
2163.68	0	7.53596e-09	6.65492e-08
2164.89	0	8.46046e-09	6.67812e-08
2166.11	0	1.1654e-08	6.28378e-08
2167.32	0	1.34189e-08	6.33018e-08
2168.53	0.6	6.11329e-06	6.40642e-06
2169.74	0.6	6.11893e-06	6.42575e-06
2170.95	0.6	6.12162e-06	6.42575e-06
2172.16	0.6	6.12346e-06	6.43812e-06
2173.37	0.6	6.11699e-06	6.46827e-06
2174.58	0.6	6.11951e-06	6.47369e-06
2175.79	0.6	6.12271e-06	6.43735e-06
2177	0.6	6.12464e-06	6.4706e-06
2178.21	0.6	6.11926e-06	6.47446e-06
2179.42	0.6	6.11758e-06	6.44817e-06
2180.63	0	1.3503e-08	6.84049e-08
2181.84	0	1.50998e-08	6.2142e-08
2183.05	0	1.19062e-08	6.46936e-08
2184.26	0	1.19902e-08	6.28378e-08
2185.47	0	1.17381e-08	6.64718e-08
2186.68	0	8.12429e-09	6.43843e-08
2187.89	0	9.30083e-09	6.4075e-08
2189.1	0	9.88916e-09	6.47709e-08
2190.31	0	1.03935e-08	6.7477e-08
2191.52	0	6.86362e-09	6.43069e-08
2192.73	0.6	6.1006e-06	6.32137e-06
2193.94	0.6	6.09833e-06	6.3438e-06
2195.15	0.6	6.09943e-06	6.39405e-06
2196.36	0.6	6.1017e-06	6.40874e-06
2197.57	0.6	6.09682e-06	6.43735e-06
2198.78	0.6	6.10111e-06	6.43503e-06
2199.99	0.6	6.09682e-06	6.43812e-06
2201.2	0.6	6.0948e-06	6.46132e-06
2202.41	0.6	6.09917e-06	6.43658e-06
2203.62	0.6	6.09859e-06	6.44662e-06
2204.83	0	1.42594e-08	6.95646e-08
2206.04	0	1.76211e-08	6.91007e-08
2207.25	0	1.59403e-08	6.31471e-08
2208.46	0	1.19062e-08	6.30699e-08
2209.67	0	1.71168e-08	6.2374e-08
2210.88	0	1.40072e-08	6.2606e-08
2212.1	0	1.60243e-08	6.2142e-08
2213.31	0	1.56881e-08	6.02863e-08
2214.52	0	1.30827e-08	6.03637e-08
2215.73	0	1.28307e-08	6.26833e-08
2216.94	0.6	6.08825e-06	6.24791e-06
2218.15	0.6	6.08867e-06	6.36235e-06
2219.36	0.6	6.09321e-06	6.39869e-06
2220.57	0.6	6.09354e-06	6.42652e-06
2221.78	0.6	6.09287e-06	6.41957e-06
2222.99	0.6	6.09228e-06	6.43039e-06
2224.2	0.6	6.08833e-06	6.44972e-06
2225.41	0.6	6.08774e-06	6.47292e-06
2226.62	0.6	6.08665e-06	6.44972e-06
2227.83	0.6	6.08195e-06	6.42189e-06
2229.04	0	1.12339e-08	6.62399e-08
2230.25	0	1.08977e-08	6.51574e-08
2231.46	0	1.31668e-08	6.5776e-08
2232.67	0	1.28307e-08	7.0879e-08
2233.88	0	1.05615e-08	7.03379e-08
2235.09	0	6.69559e-09	6.80956e-08
2236.3	0	8.79663e-09	6.52348e-08
2237.51	0	7.36793e-09	6.90235e-08
2238.72	0	9.63701e-09	6.75543e-08
2239.93	0	8.2083e-09	6.62399e-08
2241.14	0.6	6.06421e-06	6.36699e-06
2242.35	0.6	6.06757e-06	6.40874e-06
2243.56	0.6	6.06867e-06	6.42807e-06
2244.77	0.6	6.07127e-06	6.43812e-06
2245.98	0.6	6.06715e-06	6.4706e-06
2247.19	0.6	6.06698e-06	6.47369e-06
2248.4	0.6	6.06177e-06	6.47678e-06
2249.61	0.6	6.05917e-06	6.50617e-06
2250.82	0.6	6.05555e-06	6.49302e-06
2252.03	0.6	6.05522e-06	6.49611e-06
2253.24	0	4.76257e-09	7.0879e-08
2254.45	0	4.4264e-09	7.2812e-08
2255.66	0	6.44343e-09	7.18068e-08
2256.87	0	4.93071e-09	7.23481e-08
2258.09	0	1.40085e-09	7.12657e-08
2259.3	0	7.78812e-09	6.86368e-08
2260.51	0	6.52744e-09	6.55441e-08
2261.72	0	9.72113e-09	6.70904e-08
2262.93	0	9.1328e-09	6.75543e-08
2264.14	0	9.80515e-09	6.62399e-08
2265.35	0.6	6.04824e-06	6.39482e-06
2266.56	0.6	6.05169e-06	6.42729e-06
2267.77	0.6	6.04875e-06	6.44894e-06
2268.98	0.6	6.05228e-06	6.42729e-06
2270.19	0.6	6.05135e-06	6.48528e-06
2271.4	0.6	6.05144e-06	6.49611e-06
2272.61	0.6	6.04959e-06	6.46905e-06
2273.82	0.6	6.04673e-06	6.48374e-06
2275.03	0.6	6.04631e-06	6.49302e-06
2276.24	0.6	6.04387e-06	6.50384e-06
2277.45	0	3.92208e-09	7.3044e-08
2278.66	0	4.59443e-09	6.62399e-08
2279.87	0	3.92208e-09	6.7477e-08
2281.08	0	3.50201e-09	6.33018e-08
2282.29	0	1.56888e-09	6.7477e-08
2283.5	0	3.24974e-09	6.95646e-08
2284.71	0	8.6834e-10	6.41522e-08
2285.92	0	1.65301e-09	6.43843e-08
2287.13	0	2.74554e-09	6.2142e-08
2288.34	0	4.84658e-09	6.36884e-08
2289.55	0.6	6.02656e-06	6.34611e-06
2290.76	0.6	6.03059e-06	6.39018e-06
2291.97	0.6	6.03118e-06	6.40333e-06
2293.18	0.6	6.03084e-06	6.41338e-06
2294.39	0.6	6.02681e-06	6.41106e-06
2295.6	0.6	6.02379e-06	6.39327e-06
2296.81	0.6	6.0216e-06	6.36853e-06
2298.02	0.6	6.02009e-06	6.40951e-06
2299.23	0.6	6.02311e-06	6.41648e-06
2300.45	0.6	6.01958e-06	6.40951e-06
2301.66	0	9.80663e-10	6.941e-08
2302.87	0	1.03637e-09	6.66265e-08
2304.08	0	3.38946e-09	6.73997e-08
2305.29	0	1.70871e-09	5.99771e-08
2306.5	0	1.65301e-09	6.19874e-08
2307.71	0	3.50201e-09	6.34564e-08
2308.92	0	1.90516e-09	6.41522e-08
2310.13	0	1.87674e-09	6.27606e-08
2311.34	0	2.79897e-10	6.39977e-08
2312.55	0	1.28853e-09	6.09049e-08
2313.76	0.6	6.00042e-06	6.34534e-06
2314.97	0.6	6.00143e-06	6.39327e-06
2316.18	0.6	6.00689e-06	6.39405e-06
2317.39	0.6	6.01219e-06	6.39405e-06
2318.6	0.6	6.01294e-06	6.43735e-06
2319.81	0.6	6.00992e-06	6.43349e-06
2321.02	0.6	6.01076e-06	6.43735e-06
2322.23	0.6	6.0037e-06	6.4389e-06
2323.44	0.6	6.00529e-06	6.40565e-06
2324.65	0.6	6.00345e-06	6.43658e-06
2325.86	0	1.14881e-09	6.61626e-08
2327.07	0	2.74554e-09	6.39977e-08
2328.28	0	4.4264e-09	7.01058e-08
2329.49	0	5.18287e-09	6.3843e-08
2330.7	0	3.75405e-09	6.0209e-08
2331.91	0	4.76257e-09	6.10596e-08
2333.12	0	3.08171e-09	6.39977e-08
2334.33	0	5.26688e-09	5.99771e-08
2335.54	0	5.77108e-09	5.91266e-08
2336.75	0	5.77108e-09	5.52606e-08
2337.96	0.6	5.99462e-06	6.28348e-06
2339.17	0.6	6.00244e-06	6.28658e-06
2340.38	0.6	6.00445e-06	6.30358e-06
2341.59	0.6	6.00286e-06	6.31982e-06
2342.8	0.6	6.00311e-06	6.31982e-06
2344.01	0.6	6.00387e-06	6.34534e-06
2345.22	0.6	6.00143e-06	6.35693e-06
2346.44	0.6	6.0042e-06	6.40256e-06
2347.65	0.6	5.9984e-06	6.36853e-06
2348.86	0.6	5.99639e-06	6.36931e-06
2350.07	0	1.24944e-08	6.17555e-08
2351.28	0	9.63701e-09	5.83534e-08
2352.49	0	1.24944e-08	6.27606e-08
2353.7	0	1.18222e-08	6.37657e-08
2354.91	0	9.30083e-09	6.52348e-08
2356.12	0	1.31668e-08	6.3611e-08
2357.33	0	1.34189e-08	6.3843e-08
2358.54	0	1.24104e-08	6.32244e-08
2359.75	0	1.35871e-08	5.75029e-08
2360.96	0	1.40913e-08	5.64978e-08
2362.17	0.6	5.98395e-06	6.29431e-06
2363.38	0.6	5.99109e-06	6.31055e-06
2364.59	0.6	5.99067e-06	6.34148e-06
2365.8	0.6	5.99033e-06	6.31982e-06
2367.01	0.6	5.99101e-06	6.34302e-06
2368.22	0.6	5.98907e-06	6.35693e-06
2369.43	0.6	5.98781e-06	6.37704e-06
2370.64	0.6	5.98672e-06	6.34457e-06
2371.85	0.6	5.9879e-06	6.36235e-06
2373.06	0.6	5.98428e-06	6.37394e-06
2374.27	0	1.33349e-08	5.85852e-08
2375.48	0	1.7369e-08	5.84307e-08
2376.69	0	1.31668e-08	6.80182e-08
2377.9	0	6.19127e-09	6.46936e-08
2379.11	0	8.79663e-09	6.44615e-08
2380.32	0	8.2083e-09	6.60853e-08
2381.53	0	8.96478e-09	6.63945e-08
2382.74	0	8.2083e-09	6.48482e-08
2383.95	0	5.35078e-09	6.44615e-08
2385.16	0	5.68707e-09	6.7477e-08
2386.37	0.6	5.96336e-06	6.40256e-06
2387.58	0.6	5.96806e-06	6.45359e-06
2388.79	0.6	5.96983e-06	6.49457e-06
2390	0.6	5.96655e-06	6.51467e-06
2391.22	0.6	5.96554e-06	6.52472e-06
2392.43	0.6	5.9663e-06	6.52394e-06
2393.64	0.6	5.9626e-06	6.49302e-06
2394.85	0.6	5.96083e-06	6.48838e-06
2396.06	0.6	5.95974e-06	6.48296e-06
2397.27	0.6	5.95831e-06	6.49379e-06
2398.48	0	5.68707e-09	6.84821e-08
2399.69	0	3.58602e-09	6.53894e-08
2400.9	0	1.98918e-09	6.81729e-08
2402.11	0	7.28505e-10	6.37657e-08
2403.32	0	3.64173e-09	6.47709e-08
2404.53	0	5.07043e-09	6.2374e-08
2405.74	0	4.31396e-09	6.34564e-08
2406.95	0	4.65025e-09	6.3611e-08
2408.16	0	9.80663e-10	6.25286e-08
2409.37	0	1.73702e-09	6.2606e-08
2410.58	0.6	5.94117e-06	6.33142e-06
2411.79	0.6	5.94487e-06	6.34225e-06
2413	0.6	5.94545e-06	6.35771e-06
2414.21	0.6	5.94663e-06	6.39405e-06
2415.42	0.6	5.94848e-06	6.37472e-06
2416.63	0.6	5.94419e-06	6.36699e-06
2417.84	0.6	5.94377e-06	6.38709e-06
[truncated: 14,005 more rows]

## Sheet: Fig.4e
VDD=0.7V			VDD=0.6V			VDD=0.5V			VDD=0.4V			VDD=0.3V			VDD=0.2V			VDD=0.1V
Vin	Gain		Vin	Gain		Vin	Gain		Vin	Gain		Vin	Gain		Vin	Gain		Vin	Gain
(V)	(V/V)		(V)	(V/V)		(V)	(V/V)		(V)	(V/V)		(V)	(V/V)		(V)	(V/V)		(V)	(V/V)
0.7	0.02396		0.6	-0.00225		0.5	-0.00343		0.4	-0.00952		0.3	-0.01482		0.2	-0.0628		0.1	-0.08066
0.699	0.02396		0.599	-0.00225		0.499	-0.00343		0.399	-0.00952		0.299	-0.01482		0.1995	-0.0628		0.0998	-0.08066
0.698	0.02396		0.598	-0.00225		0.498	-0.00343		0.398	-0.00952		0.298	-0.01482		0.199	-0.0628		0.0996	-0.08066
0.697	0.02396		0.597	-0.00225		0.497	-0.00343		0.397	-0.00952		0.297	-0.01482		0.1985	-0.0628		0.0994	-0.08066
0.696	0.02396		0.596	-0.00225		0.496	-0.00343		0.396	-0.00952		0.296	-0.01482		0.198	-0.0628		0.0992	-0.08066
0.695	0.02396		0.595	-0.00225		0.495	-0.00343		0.395	-0.00952		0.295	-0.01482		0.1975	-0.0628		0.099	-0.08066
0.694	0.02396		0.594	-0.00225		0.494	-0.00343		0.394	-0.00952		0.294	-0.01482		0.197	-0.0628		0.0988	-0.08066
0.693	0.02396		0.593	-0.00225		0.493	-0.00343		0.393	-0.00952		0.293	-0.01482		0.1965	-0.0628		0.0986	-0.08066
0.692	0.02396		0.592	-0.00225		0.492	-0.00343		0.392	-0.00952		0.292	-0.01482		0.196	-0.0628		0.0984	-0.08066
0.691	0.02396		0.591	-0.00225		0.491	-0.00343		0.391	-0.00952		0.291	-0.02936		0.1955	-0.0628		0.0982	-0.08066
0.69	0.02396		0.59	-0.00225		0.49	-0.00343		0.39	-0.00952		0.29	-0.02195		0.195	-0.0628		0.098	-0.08066
0.689	0.02396		0.589	-0.00225		0.489	-0.00343		0.389	-0.00952		0.289	0		0.1945	-0.0628		0.0978	-0.11784
0.688	0.02396		0.588	-0.00225		0.488	-0.00343		0.388	-0.00952		0.288	-0.005		0.194	-0.0628		0.0976	-0.14217
0.687	0.02396		0.587	-0.00225		0.487	-0.00343		0.387	-0.01203		0.287	-0.01		0.1935	-0.0628		0.0974	-0.15928
0.686	0.02396		0.586	-0.00555		0.486	-0.00785		0.386	-0.01138		0.286	-0.01		0.193	-0.0628		0.0972	-0.17446
0.685	0.02396		0.585	-0.00442		0.485	-0.00614		0.385	-0.01053		0.285	-0.015		0.1925	-0.0628		0.097	-0.18439
0.684	0.02396		0.584	0		0.484	0		0.384	-0.00742		0.284	-0.015		0.192	-0.0628		0.0968	-0.19606
0.683	0.01681		0.583	0		0.483	0		0.383	-0.005		0.283	-0.015		0.1915	-0.0628		0.0966	-0.20466
0.682	0.01984		0.582	0		0.482	0		0.382	-0.007		0.282	-0.02		0.191	-0.06669		0.0964	-0.21087
0.681	0.03		0.581	0		0.481	0		0.381	-0.008		0.281	-0.015		0.1905	-0.06877		0.0962	-0.21635
0.68	0.03		0.58	0		0.48	0		0.38	-0.01		0.28	-0.015		0.19	-0.06924		0.096	-0.22149
0.679	0.03		0.579	0		0.479	-0.005		0.379	-0.01		0.279	-0.02		0.1895	-0.06831		0.0958	-0.22568
0.678	0.025		0.578	-0.005		0.478	-0.01		0.378	-0.01		0.278	-0.025		0.189	-0.06709		0.0956	-0.22876
0.677	0.02		0.577	-0.005		0.477	-0.005		0.377	-0.01		0.277	-0.025		0.1885	-0.06471		0.0954	-0.23217
0.676	0.025		0.576	-0.005		0.476	-0.005		0.376	-0.01		0.276	-0.02		0.188	-0.06228		0.0952	-0.23472
0.675	0.025		0.575	-0.005		0.475	-0.01		0.375	-0.012		0.275	-0.025		0.1875	-0.05982		0.095	-0.23704
0.674	0.025		0.574	-0.005		0.474	-0.01		0.374	-0.013		0.274	-0.025		0.187	-0.05645		0.0948	-0.23891
0.673	0.025		0.573	-0.005		0.473	-0.005		0.373	-0.013		0.273	-0.025		0.1865	-0.05329		0.0946	-0.24012
0.672	0.02		0.572	-0.005		0.472	-0.005		0.372	-0.012		0.272	-0.035		0.186	-0.05036		0.0944	-0.24239
0.671	0.015		0.571	-0.005		0.471	-0.005		0.371	-0.012		0.271	-0.03		0.1855	-0.05236		0.0942	-0.24492
0.67	0.015		0.57	-0.005		0.47	-0.005		0.37	-0.013		0.27	-0.03		0.185	-0.05418		0.094	-0.25091
0.669	0.015		0.569	-0.005		0.469	-0.01		0.369	-0.015		0.269	-0.035		0.1845	-0.05564		0.0938	-0.25819
0.668	0.01		0.568	-0.005		0.468	-0.01		0.368	-0.015		0.268	-0.035		0.184	-0.05745		0.0936	-0.26622
0.667	0.01		0.567	-0.005		0.467	-0.01		0.367	-0.015		0.267	-0.04		0.1835	-0.05945		0.0934	-0.27652
0.666	0.005		0.566	-0.005		0.466	-0.01		0.366	-0.015		0.266	-0.04		0.183	-0.06055		0.0932	-0.28605
0.665	-0.005		0.565	-0.01		0.465	-0.01		0.365	-0.015		0.265	-0.04		0.1825	-0.06255		0.093	-0.29517
0.664	0.005		0.564	-0.005		0.464	-0.01		0.364	-0.017		0.264	-0.04		0.182	-0.06527		0.0928	-0.30194
0.663	0.025		0.563	-0.005		0.463	-0.01		0.363	-0.018		0.263	-0.045		0.1815	-0.06655		0.0926	-0.31063
0.662	0.02		0.562	-0.01		0.462	-0.015		0.362	-0.022		0.262	-0.045		0.181	-0.06818		0.0924	-0.31646
0.661	0.01		0.561	-0.005		0.461	-0.015		0.361	-0.023		0.261	-0.045		0.1805	-0.07		0.0922	-0.32396
0.66	0.005		0.56	-0.005		0.46	-0.015		0.36	-0.023		0.26	-0.05		0.18	-0.07182		0.092	-0.33225
0.659	0.005		0.559	-0.01		0.459	-0.015		0.359	-0.022		0.259	-0.055		0.1795	-0.07345		0.0918	-0.34134
0.658	0.005		0.558	-0.01		0.458	-0.015		0.358	-0.022		0.258	-0.06		0.179	-0.07473		0.0916	-0.35116
0.657	0.005		0.557	-0.01		0.457	-0.015		0.357	-0.023		0.257	-0.055		0.1785	-0.07655		0.0914	-0.36099
0.656	0.01		0.556	-0.01		0.456	-0.01		0.356	-0.025		0.256	-0.06		0.178	-0.07782		0.0912	-0.37088
0.655	0.005		0.555	-0.01		0.455	-0.015		0.355	-0.027		0.255	-0.065		0.1775	-0.07927		0.091	-0.37885
0.654	0		0.554	-0.01		0.454	-0.02		0.354	-0.026		0.254	-0.065		0.177	-0.08164		0.0908	-0.38421
0.653	0		0.553	-0.015		0.453	-0.015		0.353	-0.027		0.253	-0.07		0.1765	-0.08382		0.0906	-0.3896
0.652	0		0.552	-0.015		0.452	-0.015		0.352	-0.027		0.252	-0.07		0.176	-0.08564		0.0904	-0.3934
0.651	0		0.551	-0.01		0.451	-0.02		0.351	-0.028		0.251	-0.075		0.1755	-0.08782		0.0902	-0.39722
0.65	0		0.55	-0.01		0.45	-0.02		0.35	-0.03		0.25	-0.08		0.175	-0.09018		0.09	-0.39796
0.649	0		0.549	-0.015		0.449	-0.02		0.349	-0.032		0.249	-0.08		0.1745	-0.09345		0.0898	-0.40203
0.648	0		0.548	-0.015		0.448	-0.02		0.348	-0.033		0.248	-0.085		0.174	-0.09636		0.0896	-0.40758
0.647	0		0.547	-0.015		0.447	-0.025		0.347	-0.035		0.247	-0.09		0.1735	-0.09964		0.0894	-0.41408
0.646	-0.005		0.546	-0.015		0.446	-0.025		0.346	-0.035		0.246	-0.09		0.173	-0.102		0.0892	-0.4217
0.645	-0.005		0.545	-0.015		0.445	-0.025		0.345	-0.035		0.245	-0.095		0.1725	-0.10418		0.089	-0.42835
0.644	-0.005		0.544	-0.02		0.444	-0.025		0.344	-0.037		0.244	-0.1		0.172	-0.10691		0.0888	-0.43445
0.643	-0.005		0.543	-0.02		0.443	-0.02		0.343	-0.038		0.243	-0.1		0.1715	-0.11		0.0886	-0.43208
0.642	-0.005		0.542	-0.015		0.442	-0.025		0.342	-0.042		0.242	-0.105		0.171	-0.11218		0.0884	-0.42114
0.641	-0.01		0.541	-0.015		0.441	-0.03		0.341	-0.043		0.241	-0.115		0.1705	-0.11418		0.0882	-0.40811
0.64	-0.01		0.54	-0.02		0.44	-0.025		0.34	-0.043		0.24	-0.12		0.17	-0.11673		0.088	-0.39501
0.639	-0.01		0.539	-0.02		0.439	-0.025		0.339	-0.044		0.239	-0.12		0.1695	-0.11855		0.0878	-0.3828
0.638	-0.01		0.538	-0.02		0.438	-0.025		0.338	-0.045		0.238	-0.13		0.169	-0.12145		0.0876	-0.37403
0.637	-0.01		0.537	-0.02		0.437	-0.025		0.337	-0.048		0.237	-0.135		0.1685	-0.12418		0.0874	-0.37205
0.636	-0.01		0.536	-0.02		0.436	-0.03		0.336	-0.05		0.236	-0.135		0.168	-0.12745		0.0872	-0.38357
0.635	-0.01		0.535	-0.02		0.435	-0.03		0.335	-0.052		0.235	-0.14		0.1675	-0.13091		0.087	-0.40259
0.634	-0.01		0.534	-0.02		0.434	-0.03		0.334	-0.055		0.234	-0.145		0.167	-0.13418		0.0868	-0.42368
0.633	-0.015		0.533	-0.025		0.433	-0.035		0.333	-0.058		0.233	-0.155		0.1665	-0.138		0.0866	-0.44445
0.632	-0.015		0.532	-0.025		0.432	-0.035		0.332	-0.06		0.232	-0.16		0.166	-0.14109		0.0864	-0.46691
0.631	-0.015		0.531	-0.02		0.431	-0.03		0.331	-0.06		0.231	-0.165		0.1655	-0.14418		0.0862	-0.49234
0.63	-0.015		0.53	-0.025		0.43	-0.035		0.33	-0.062		0.23	-0.175		0.165	-0.14691		0.086	-0.51869
0.629	-0.015		0.529	-0.03		0.429	-0.04		0.329	-0.065		0.229	-0.18		0.1645	-0.15091		0.0858	-0.54408
0.628	-0.02		0.528	-0.03		0.428	-0.04		0.328	-0.068		0.228	-0.185		0.164	-0.15382		0.0856	-0.56919
0.627	-0.02		0.527	-0.025		0.427	-0.04		0.327	-0.07		0.227	-0.19		0.1635	-0.15727		0.0854	-0.5941
0.626	-0.015		0.526	-0.025		0.426	-0.04		0.326	-0.07		0.226	-0.195		0.163	-0.16091		0.0852	-0.61906
0.625	-0.02		0.525	-0.03		0.425	-0.045		0.325	-0.072		0.225	-0.205		0.1625	-0.16436		0.085	-0.64321
0.624	-0.025		0.524	-0.035		0.424	-0.045		0.324	-0.075		0.224	-0.22		0.162	-0.16836		0.0848	-0.66367
0.623	-0.02		0.523	-0.035		0.423	-0.045		0.323	-0.076		0.223	-0.23		0.1615	-0.17164		0.0846	-0.68283
0.622	-0.02		0.522	-0.03		0.422	-0.05		0.322	-0.079		0.222	-0.24		0.161	-0.17582		0.0844	-0.69313
0.621	-0.025		0.521	-0.03		0.421	-0.05		0.321	-0.082		0.221	-0.25		0.1605	-0.17945		0.0842	-0.69264
0.62	-0.025		0.52	-0.035		0.42	-0.05		0.32	-0.086		0.22	-0.255		0.16	-0.18309		0.084	-0.68711
0.619	-0.025		0.519	-0.035		0.419	-0.055		0.319	-0.09		0.219	-0.26		0.1595	-0.18636		0.0838	-0.67814
0.618	-0.025		0.518	-0.035		0.418	-0.055		0.318	-0.092		0.218	-0.27		0.159	-0.19091		0.0836	-0.66502
0.617	-0.025		0.517	-0.04		0.417	-0.055		0.317	-0.095		0.217	-0.29		0.1585	-0.19527		0.0834	-0.64783
0.616	-0.03		0.516	-0.04		0.416	-0.06		0.316	-0.098		0.216	-0.3		0.158	-0.20091		0.0832	-0.63077
0.615	-0.03		0.515	-0.04		0.415	-0.06		0.315	-0.102		0.215	-0.305		0.1575	-0.20636		0.083	-0.6228
0.614	-0.03		0.514	-0.04		0.414	-0.06		0.314	-0.103		0.214	-0.315		0.157	-0.21218		0.0828	-0.62275
0.613	-0.03		0.513	-0.04		0.413	-0.06		0.313	-0.107		0.213	-0.33		0.1565	-0.21873		0.0826	-0.62329
0.612	-0.03		0.512	-0.04		0.412	-0.06		0.312	-0.11		0.212	-0.35		0.156	-0.22436		0.0824	-0.62336
0.611	-0.035		0.511	-0.04		0.411	-0.06		0.311	-0.113		0.211	-0.36		0.1555	-0.23055		0.0822	-0.62612
0.61	-0.035		0.51	-0.045		0.41	-0.065		0.31	-0.119		0.21	-0.375		0.155	-0.23673		0.082	-0.6262
0.609	-0.03		0.509	-0.05		0.409	-0.07		0.309	-0.123		0.209	-0.39		0.1545	-0.24236		0.0818	-0.62298
0.608	-0.035		0.508	-0.045		0.408	-0.065		0.308	-0.128		0.208	-0.4		0.154	-0.24782		0.0816	-0.62672
0.607	-0.04		0.507	-0.045		0.407	-0.065		0.307	-0.132		0.207	-0.42		0.1535	-0.25345		0.0814	-0.63968
0.606	-0.04		0.506	-0.05		0.406	-0.07		0.306	-0.135		0.206	-0.43		0.153	-0.25964		0.0812	-0.65431
0.605	-0.04		0.505	-0.05		0.405	-0.075		0.305	-0.14		0.205	-0.445		0.1525	-0.26673		0.081	-0.66928
0.604	-0.04		0.504	-0.055		0.404	-0.08		0.304	-0.143		0.204	-0.47		0.152	-0.27309		0.0808	-0.68634
0.603	-0.04		0.503	-0.055		0.403	-0.08		0.303	-0.147		0.203	-0.49		0.1515	-0.27909		0.0806	-0.70307
0.602	-0.04		0.502	-0.055		0.402	-0.08		0.302	-0.152		0.202	-0.515		0.151	-0.28618		0.0804	-0.72035
0.601	-0.045		0.501	-0.06		0.401	-0.08		0.301	-0.158		0.201	-0.535		0.1505	-0.29273		0.0802	-0.73095
0.6	-0.045		0.5	-0.06		0.4	-0.085		0.3	-0.165		0.2	-0.555		0.15	-0.3		0.08	-0.74283
0.599	-0.045		0.499	-0.06		0.399	-0.09		0.299	-0.168		0.199	-0.58		0.1495	-0.30727		0.0798	-0.75699
0.598	-0.05		0.498	-0.06		0.398	-0.09		0.298	-0.172		0.198	-0.605		0.149	-0.31382		0.0796	-0.77345
0.597	-0.045		0.497	-0.06		0.397	-0.09		0.297	-0.177		0.197	-0.62		0.1485	-0.32091		0.0794	-0.78982
0.596	-0.045		0.496	-0.065		0.396	-0.095		0.296	-0.183		0.196	-0.64		0.148	-0.32873		0.0792	-0.80529
0.595	-0.055		0.495	-0.07		0.395	-0.1		0.295	-0.19		0.195	-0.68		0.1475	-0.33745		0.079	-0.81866
0.594	-0.055		0.494	-0.065		0.394	-0.1		0.294	-0.195		0.194	-0.71		0.147	-0.34727		0.0788	-0.83082
0.593	-0.05		0.493	-0.065		0.393	-0.105		0.293	-0.2		0.193	-0.735		0.1465	-0.35727		0.0786	-0.84559
0.592	-0.055		0.492	-0.075		0.392	-0.11		0.292	-0.207		0.192	-0.77		0.146	-0.36745		0.0784	-0.85899
0.591	-0.055		0.491	-0.075		0.391	-0.11		0.291	-0.213		0.191	-0.8		0.1455	-0.37782		0.0782	-0.87322
0.59	-0.055		0.49	-0.075		0.39	-0.11		0.29	-0.22		0.19	-0.835		0.145	-0.38745		0.078	-0.88747
0.589	-0.06		0.489	-0.075		0.389	-0.115		0.289	-0.227		0.189	-0.88		0.1445	-0.39836		0.0778	-0.89425
0.588	-0.06		0.488	-0.075		0.388	-0.12		0.288	-0.235		0.188	-0.91		0.144	-0.40855		0.0776	-0.89437
0.587	-0.06		0.487	-0.08		0.387	-0.115		0.287	-0.241		0.187	-0.945		0.1435	-0.41891		0.0774	-0.89653
0.586	-0.06		0.486	-0.08		0.386	-0.12		0.286	-0.243		0.186	-0.995		0.143	-0.42745		0.0772	-0.90678
0.585	-0.06		0.485	-0.085		0.385	-0.13		0.285	-0.246		0.185	-1.05		0.1425	-0.43727		0.077	-0.91696
0.584	-0.065		0.484	-0.085		0.384	-0.13		0.284	-0.254		0.184	-1.105		0.142	-0.44727		0.0768	-0.92595
0.583	-0.07		0.483	-0.085		0.383	-0.135		0.283	-0.27		0.183	-1.155		0.1415	-0.45836		0.0766	-0.93592
0.582	-0.07		0.482	-0.09		0.382	-0.14		0.282	-0.286		0.182	-1.205		0.141	-0.46945		0.0764	-0.94751
0.581	-0.07		0.481	-0.09		0.381	-0.14		0.281	-0.296		0.181	-1.265		0.1405	-0.48145		0.0762	-0.95962
0.58	-0.07		0.48	-0.09		0.38	-0.145		0.28	-0.304		0.18	-1.335		0.14	-0.49418		0.076	-0.96724
0.579	-0.07		0.479	-0.095		0.379	-0.15		0.279	-0.31		0.179	-1.41		0.1395	-0.50636		0.0758	-0.97547
0.578	-0.07		0.478	-0.1		0.378	-0.155		0.278	-0.318		0.178	-1.47		0.139	-0.51982		0.0756	-0.98589
0.577	-0.075		0.477	-0.1		0.377	-0.16		0.277	-0.329		0.177	-1.55		0.1385	-0.53327		0.0754	-0.99772
0.576	-0.08		0.476	-0.105		0.376	-0.165		0.276	-0.336		0.176	-1.665		0.138	-0.54836		0.0752	-1.01092
0.575	-0.075		0.475	-0.105		0.375	-0.17		0.275	-0.345		0.175	-1.765		0.1375	-0.56164		0.075	-1.0256
0.574	-0.075		0.474	-0.105		0.374	-0.17		0.274	-0.354		0.174	-1.88		0.137	-0.57655		0.0748	-1.03846
0.573	-0.08		0.473	-0.11		0.373	-0.175		0.273	-0.365		0.173	-2.005		0.1365	-0.59255		0.0746	-1.0498
0.572	-0.085		0.472	-0.11		0.372	-0.18		0.272	-0.38		0.172	-2.125		0.136	-0.60909		0.0744	-1.06148
0.571	-0.085		0.471	-0.11		0.371	-0.185		0.271	-0.393		0.171	-2.27		0.1355	-0.62655		0.0742	-1.07108
0.57	-0.085		0.47	-0.115		0.37	-0.185		0.27	-0.405		0.17	-2.43		0.135	-0.64418		0.074	-1.08284
0.569	-0.085		0.469	-0.12		0.369	-0.19		0.269	-0.417		0.169	-2.57		0.1345	-0.66236		0.0738	-1.09458
0.568	-0.085		0.468	-0.12		0.368	-0.2		0.268	-0.428		0.168	-2.755		0.134	-0.68127		0.0736	-1.10586
0.567	-0.09		0.467	-0.125		0.367	-0.2		0.267	-0.438		0.167	-3.01		0.1335	-0.69818		0.0734	-1.11515
0.566	-0.095		0.466	-0.13		0.366	-0.205		0.266	-0.451		0.166	-3.265		0.133	-0.71545		0.0732	-1.12583
0.565	-0.095		0.465	-0.13		0.365	-0.215		0.265	-0.467		0.165	-3.55		0.1325	-0.73418		0.073	-1.14045
0.564	-0.095		0.464	-0.13		0.364	-0.22		0.264	-0.486		0.164	-3.895		0.132	-0.75236		0.0728	-1.15681
0.563	-0.1		0.463	-0.135		0.363	-0.22		0.263	-0.505		0.163	-4.305		0.1315	-0.772		0.0726	-1.17484
0.562	-0.1		0.462	-0.14		0.362	-0.22		0.262	-0.52		0.162	-4.79		0.131	-0.794		0.0724	-1.19147
0.561	-0.1		0.461	-0.14		0.361	-0.23		0.261	-0.533		0.161	-5.37		0.1305	-0.81709		0.0722	-1.20794
0.56	-0.1		0.46	-0.14		0.36	-0.24		0.26	-0.547		0.16	-6.005		0.13	-0.842		0.072	-1.22292
0.559	-0.1		0.459	-0.145		0.359	-0.235		0.259	-0.562		0.159	-6.855		0.1295	-0.86836		0.0718	-1.23654
0.558	-0.105		0.458	-0.15		0.358	-0.245		0.258	-0.576		0.158	-8.025		0.129	-0.89564		0.0716	-1.24931
0.557	-0.11		0.457	-0.15		0.357	-0.26		0.257	-0.594		0.157	-9.475		0.1285	-0.92618		0.0714	-1.26135
0.556	-0.11		0.456	-0.155		0.356	-0.26		0.256	-0.61		0.156	-11.375		0.128	-0.95509		0.0712	-1.27583
0.555	-0.115		0.455	-0.16		0.355	-0.265		0.255	-0.63		0.155	-13.65		0.1275	-0.98436		0.071	-1.28983
0.554	-0.115		0.454	-0.16		0.354	-0.275		0.254	-0.654		0.154	-15.865		0.127	-1.016		0.0708	-1.30625
0.553	-0.115		0.453	-0.165		0.353	-0.28		0.253	-0.674		0.153	-16.96		0.1265	-1.04782		0.0706	-1.32432
0.552	-0.12		0.452	-0.165		0.352	-0.285		0.252	-0.699		0.152	-15.985		0.126	-1.08055		0.0704	-1.34078
0.551	-0.12		0.451	-0.165		0.351	-0.295		0.251	-0.72		0.151	-13.48		0.1255	-1.11491		0.0702	-1.35405
0.55	-0.12		0.45	-0.175		0.35	-0.3		0.25	-0.743		0.15	-10.67		0.125	-1.15055		0.07	-1.36647
0.549	-0.125		0.449	-0.175		0.349	-0.305		0.249	-0.763		0.149	-8.49		0.1245	-1.18782		0.0698	-1.37648
0.548	-0.13		0.448	-0.175		0.348	-0.315		0.248	-0.784		0.148	-6.86		0.124	-1.22327		0.0696	-1.38568
0.547	-0.13		0.447	-0.185		0.347	-0.325		0.247	-0.811		0.147	-5.585		0.1235	-1.26036		0.0694	-1.39327
0.546	-0.13		0.446	-0.185		0.346	-0.33		0.246	-0.841		0.146	-4.75		0.123	-1.30018		0.0692	-1.39926
0.545	-0.135		0.445	-0.185		0.345	-0.34		0.245	-0.873		0.145	-4.115		0.1225	-1.34255		0.069	-1.40587
0.544	-0.135		0.444	-0.19		0.344	-0.35		0.244	-0.904		0.144	-3.61		0.122	-1.38691		0.0688	-1.41775
0.543	-0.135		0.443	-0.195		0.343	-0.355		0.243	-0.937		0.143	-3.2		0.1215	-1.43473		0.0686	-1.4309
0.542	-0.135		0.442	-0.2		0.342	-0.365		0.242	-0.973		0.142	-2.885		0.121	-1.48618		0.0684	-1.447
0.541	-0.135		0.441	-0.2		0.341	-0.37		0.241	-1.01		0.141	-2.595		0.1205	-1.54109		0.0682	-1.46219
0.54	-0.145		0.44	-0.205		0.34	-0.375		0.24	-1.045		0.14	-2.34		0.12	-1.59909		0.068	-1.47675
0.539	-0.145		0.439	-0.21		0.339	-0.385		0.239	-1.076		0.139	-2.14		0.1195	-1.66145		0.0678	-1.4921
0.538	-0.145		0.438	-0.215		0.338	-0.395		0.238	-1.111		0.138	-1.95		0.119	-1.73091		0.0676	-1.50838
0.537	-0.15		0.437	-0.22		0.337	-0.4		0.237	-1.153		0.137	-1.785		0.1185	-1.80055		0.0674	-1.5295
0.536	-0.15		0.436	-0.22		0.336	-0.415		0.236	-1.201		0.136	-1.635		0.118	-1.87236		0.0672	-1.55371
0.535	-0.155		0.435	-0.225		0.335	-0.425		0.235	-1.255		0.135	-1.51		0.1175	-1.94909		0.067	-1.57768
0.534	-0.16		0.434	-0.23		0.334	-0.43		0.234	-1.303		0.134	-1.41		0.117	-2.03		0.0668	-1.59987
0.533	-0.155		0.433	-0.23		0.333	-0.445		0.233	-1.354		0.133	-1.315		0.1165	-2.116		0.0666	-1.62411
0.532	-0.155		0.432	-0.24		0.332	-0.455		0.232	-1.409		0.132	-1.22		0.116	-2.20545		0.0664	-1.65211
0.531	-0.16		0.431	-0.25		0.331	-0.46		0.231	-1.47		0.131	-1.14		0.1155	-2.30127		0.0662	-1.67777
0.53	-0.165		0.43	-0.25		0.33	-0.475		0.23	-1.529		0.13	-1.08		0.115	-2.39727		0.066	-1.69682
0.529	-0.17		0.429	-0.255		0.329	-0.495		0.229	-1.595		0.129	-1.03		0.1145	-2.49782		0.0658	-1.71436
0.528	-0.17		0.428	-0.265		0.328	-0.5		0.228	-1.674		0.128	-0.975		0.114	-2.608		0.0656	-1.7283
0.527	-0.17		0.427	-0.27		0.327	-0.515		0.227	-1.764		0.127	-0.925		0.1135	-2.73109		0.0654	-1.74115
0.526	-0.175		0.426	-0.27		0.326	-0.525		0.226	-1.867		0.126	-0.885		0.113	-2.86455		0.0652	-1.75295
0.525	-0.18		0.425	-0.275		0.325	-0.525		0.225	-1.969		0.125	-0.84		0.1125	-3.00764		0.065	-1.76271
0.524	-0.18		0.424	-0.28		0.324	-0.545		0.224	-2.071		0.124	-0.8		0.112	-3.16382		0.0648	-1.77034
0.523	-0.18		0.423	-0.28		0.323	-0.575		0.223	-2.173		0.123	-0.76		0.1115	-3.33436		0.0646	-1.78128
0.522	-0.185		0.422	-0.28		0.322	-0.58		0.222	-2.274		0.122	-0.72		0.111	-3.51927		0.0644	-1.79306
0.521	-0.19		0.421	-0.285		0.321	-0.58		0.221	-2.373		0.121	-0.685		0.1105	-3.722		0.0642	-1.80592
0.52	-0.19		0.42	-0.295		0.32	-0.605		0.22	-2.487		0.12	-0.655		0.11	-3.946		0.064	-1.82019
0.519	-0.19		0.419	-0.305		0.319	-0.625		0.219	-2.627		0.119	-0.625		0.1095	-4.18727		0.0638	-1.83399
0.518	-0.195		0.418	-0.315		0.318	-0.64		0.218	-2.788		0.118	-0.59		0.109	-4.44945		0.0636	-1.84849
0.517	-0.2		0.417	-0.325		0.317	-0.66		0.217	-2.98		0.117	-0.56		0.1085	-4.73855		0.0634	-1.86117
0.516	-0.205		0.416	-0.325		0.316	-0.675		0.216	-3.195		0.116	-0.54		0.108	-5.05545		0.0632	-1.87619
0.515	-0.205		0.415	-0.325		0.315	-0.69		0.215	-3.438		0.115	-0.52		0.1075	-5.40236		0.063	-1.8964
0.514	-0.205		0.414	-0.33		0.314	-0.715		0.214	-3.723		0.114	-0.5		0.107	-5.77855		0.0628	-1.91697
0.513	-0.21		0.413	-0.335		0.313	-0.735		0.213	-4.047		0.113	-0.48		0.1065	-6.17982		0.0626	-1.93708
0.512	-0.22		0.412	-0.345		0.312	-0.755		0.212	-4.422		0.112	-0.465		0.106	-6.604		0.0624	-1.96024
0.511	-0.225		0.411	-0.345		0.311	-0.78		0.211	-4.836		0.111	-0.45		0.1055	-7.02745		0.0622	-1.98344
0.51	-0.22		0.41	-0.345		0.31	-0.795		0.21	-5.333		0.11	-0.435		0.105	-7.45509		0.062	-2.00497
0.509	-0.225		0.409	-0.36		0.309	-0.8		0.209	-5.955		0.109	-0.415		0.1045	-7.87709		0.0618	-2.02345
0.508	-0.23		0.408	-0.375		0.308	-0.81		0.208	-6.75		0.108	-0.4		0.104	-8.27527		0.0616	-2.03922
0.507	-0.23		0.407	-0.385		0.307	-0.83		0.207	-7.774		0.107	-0.385		0.1035	-8.62345		0.0614	-2.05214
0.506	-0.23		0.406	-0.385		0.306	-0.86		0.206	-9.086		0.106	-0.37		0.103	-8.90018		0.0612	-2.06736
0.505	-0.23		0.405	-0.39		0.305	-0.89		0.205	-10.837		0.105	-0.36		0.1025	-9.08036		0.061	-2.08402
0.504	-0.235		0.404	-0.4		0.304	-0.915		0.204	-13.216		0.104	-0.34		0.102	-9.14982		0.0608	-2.09904
0.503	-0.24		0.403	-0.41		0.303	-0.93		0.203	-16.339		0.103	-0.33		0.1015	-9.09909		0.0606	-2.10959
0.502	-0.24		0.402	-0.42		0.302	-0.965		0.202	-19.828		0.102	-0.32		0.101	-8.92745		0.0604	-2.11931
0.501	-0.24		0.401	-0.43		0.301	-1.005		0.201	-22.427		0.101	-0.31		0.1005	-8.64564		0.0602	-2.13018
0.5	-0.245		0.4	-0.445		0.3	-1.03		0.2	-22.726		0.1	-0.3		0.1	-8.25782		0.06	-2.14226
0.499	-0.255		0.399	-0.445		0.299	-1.055		0.199	-20.408		0.099	-0.285		0.0995	-7.79582		0.0598	-2.15671
0.498	-0.27		0.398	-0.445		0.298	-1.065		0.198	-16.458		0.098	-0.275		0.099	-7.29436		0.0596	-2.17605
0.497	-0.275		0.397	-0.455		0.297	-1.08		0.197	-12.523		0.097	-0.265		0.0985	-6.77927		0.0594	-2.19645
0.496	-0.265		0.396	-0.46		0.296	-1.105		0.196	-9.585		0.096	-0.26		0.098	-6.272		0.0592	-2.21108
0.495	-0.26		0.395	-0.47		0.295	-1.145		0.195	-7.628		0.095	-0.25		0.0975	-5.788		0.059	-2.22225
0.494	-0.27		0.394	-0.48		0.294	-1.175		0.194	-6.339		0.094	-0.235		0.097	-5.338		0.0588	-2.23128
0.493	-0.285		0.393	-0.48		0.293	-1.225		0.193	-5.4		0.093	-0.23		0.0965	-4.92		0.0586	-2.24237
0.492	-0.285		0.392	-0.475		0.292	-1.305		0.192	-4.685		0.092	-0.23		0.096	-4.542		0.0584	-2.24869
0.491	-0.29		0.391	-0.48		0.291	-1.365		0.191	-4.123		0.091	-0.225		0.0955	-4.20364		0.0582	-2.26043
0.49	-0.3		0.39	-0.505		0.29	-1.415		0.19	-3.674		0.09	-0.215		0.095	-3.90091		0.058	-2.26671
0.489	-0.3		0.389	-0.53		0.289	-1.46		0.189	-3.314		0.089	-0.21		0.0945	-3.63073		0.0578	-2.27167
0.488	-0.305		0.388	-0.555		0.288	-1.495		0.188	-3		0.088	-0.205		0.094	-3.38964		0.0576	-2.27602
0.487	-0.31		0.387	-0.56		0.287	-1.535		0.187	-2.734		0.087	-0.195		0.0935	-3.17345		0.0574	-2.2777
0.486	-0.305		0.386	-0.565		0.286	-1.59		0.186	-2.505		0.086	-0.185		0.093	-2.97891		0.0572	-2.27601
0.485	-0.305		0.385	-0.58		0.285	-1.61		0.185	-2.309		0.085	-0.18		0.0925	-2.80455		0.057	-2.27693
0.484	-0.315		0.384	-0.585		0.284	-1.65		0.184	-2.132		0.084	-0.175		0.092	-2.64582		0.0568	-2.27977
0.483	-0.325		0.383	-0.6		0.283	-1.735		0.183	-1.982		0.083	-0.17		0.0915	-2.50236		0.0566	-2.28474
0.482	-0.33		0.382	-0.605		0.282	-1.8		0.182	-1.856		0.082	-0.16		0.091	-2.36564		0.0564	-2.28398
0.481	-0.335		0.381	-0.605		0.281	-1.865		0.181	-1.748		0.081	-0.155		0.0905	-2.23782		0.0562	-2.28087
0.48	-0.335		0.38	-0.625		0.28	-1.93		0.18	-1.657		0.08	-0.155		0.09	-2.12091		0.056	-2.27467
0.479	-0.335		0.379	-0.645		0.279	-2.01		0.179	-1.567		0.079	-0.15		0.0895	-2.01291		0.0558	-2.26835
0.478	-0.345		0.378	-0.655		0.278	-2.105		0.178	-1.484		0.078	-0.145		0.089	-1.91091		0.0556	-2.26232
0.477	-0.345		0.377	-0.675		0.277	-2.2		0.177	-1.407		0.077	-0.14		0.0885	-1.81745		0.0554	-2.25986
0.476	-0.35		0.376	-0.695		0.276	-2.32		0.176	-1.339		0.076	-0.135		0.088	-1.73018		0.0552	-2.25734
0.475	-0.365		0.375	-0.71		0.275	-2.42		0.175	-1.275		0.075	-0.13		0.0875	-1.64782		0.055	-2.25266
0.474	-0.37		0.374	-0.72		0.274	-2.555		0.174	-1.211		0.074	-0.125		0.087	-1.56873		0.0548	-2.24894
0.473	-0.37		0.373	-0.725		0.273	-2.73		0.173	-1.153		0.073	-0.125		0.0865	-1.49473		0.0546	-2.24238
0.472	-0.375		0.372	-0.74		0.272	-2.885		0.172	-1.103		0.072	-0.125		0.086	-1.42509		0.0544	-2.23654
0.471	-0.385		0.371	-0.755		0.271	-3.05		0.171	-1.061		0.071	-0.12		0.0855	-1.36273		0.0542	-2.22648
0.47	-0.39		0.37	-0.77		0.27	-3.22		0.17	-1.023		0.07	-0.115		0.085	-1.30491		0.054	-2.2193
0.469	-0.395		0.369	-0.79		0.269	-3.405		0.169	-0.982		0.069	-0.11		0.0845	-1.25145		0.0538	-2.20686
0.468	-0.4		0.368	-0.785		0.268	-3.595		0.168	-0.942		0.068	-0.105		0.084	-1.20291		0.0536	-2.19265
0.467	-0.41		0.367	-0.795		0.267	-3.795		0.167	-0.905		0.067	-0.095		0.0835	-1.15818		0.0534	-2.17699
0.466	-0.42		0.366	-0.83		0.266	-3.975		0.166	-0.87		0.066	-0.095		0.083	-1.11491		0.0532	-2.15907
0.465	-0.42		0.365	-0.85		0.265	-4.23		0.165	-0.833		0.065	-0.09		0.0825	-1.07564		0.053	-2.13864
0.464	-0.42		0.364	-0.88		0.264	-4.615		0.164	-0.797		0.064	-0.09		0.082	-1.03855		0.0528	-2.12023
0.463	-0.42		0.363	-0.915		0.263	-5.105		0.163	-0.764		0.063	-0.09		0.0815	-1.00145		0.0526	-2.102
0.462	-0.425		0.362	-0.94		0.262	-5.72		0.162	-0.735		0.062	-0.085		0.081	-0.96509		0.0524	-2.0847
0.461	-0.43		0.361	-0.965		0.261	-6.435		0.161	-0.712		0.061	-0.085		0.0805	-0.93		0.0522	-2.06347
0.46	-0.44		0.36	-0.985		0.26	-7.27		0.16	-0.692		0.06	-0.085		0.08	-0.89655		0.052	-2.04455
0.459	-0.455		0.359	-0.985		0.259	-8.32		0.159	-0.681		0.059	-0.085		0.0795	-0.86509		0.0518	-2.02437
0.458	-0.455		0.358	-1.005		0.258	-9.63		0.158	-0.673		0.058	-0.075		0.079	-0.83473		0.0516	-2.0022
0.457	-0.45		0.357	-1.05		0.257	-11.205		0.157	-0.656		0.057	-0.07		0.0785	-0.80727		0.0514	-1.98239
0.456	-0.455		0.356	-1.075		0.256	-13.59		0.156	-0.61		0.056	-0.07		0.078	-0.78164		0.0512	-1.96235
0.455	-0.475		0.355	-1.1		0.255	-17.19		0.155	-0.554		0.055	-0.07		0.0775	-0.75564		0.051	-1.94166
0.454	-0.49		0.354	-1.135		0.254	-22.345		0.154	-0.517		0.054	-0.07		0.077	-0.73182		0.0508	-1.92219
0.453	-0.495		0.353	-1.155		0.253	-28.965		0.153	-0.508		0.053	-0.07		0.0765	-0.70964		0.0506	-1.90506
0.452	-0.515		0.352	-1.175		0.252	-33.215		0.152	-0.52		0.052	-0.065		0.076	-0.68836		0.0504	-1.89094
0.451	-0.525		0.351	-1.205		0.251	-29.825		0.151	-0.525		0.051	-0.065		0.0755	-0.66618		0.0502	-1.87859
0.45	-0.52		0.35	-1.21		0.25	-21.865		0.15	-0.516		0.05	-0.065		0.075	-0.64618		0.05	-1.86458
0.449	-0.515		0.349	-1.235		0.249	-15.27		0.149	-0.503		0.049	-0.055		0.0745	-0.62636		0.0498	-1.85075
0.448	-0.53		0.348	-1.285		0.248	-11.085		0.148	-0.485		0.048	-0.055		0.074	-0.60582		0.0496	-1.83382
0.447	-0.555		0.347	-1.33		0.247	-8.89		0.147	-0.465		0.047	-0.055		0.0735	-0.58655		0.0494	-1.816
0.446	-0.565		0.346	-1.375		0.246	-7.56		0.146	-0.445		0.046	-0.05		0.073	-0.57036		0.0492	-1.79679
0.445	-0.58		0.345	-1.42		0.245	-6.47		0.145	-0.427		0.045	-0.055		0.0725	-0.554		0.049	-1.77663
0.444	-0.59		0.344	-1.46		0.244	-5.58		0.144	-0.414		0.044	-0.055		0.072	-0.538		0.0488	-1.75618
0.443	-0.6		0.343	-1.48		0.243	-4.865		0.143	-0.403		0.043	-0.05		0.0715	-0.52291		0.0486	-1.73832
0.442	-0.62		0.342	-1.515		0.242	-4.325		0.142	-0.397		0.042	-0.045		0.071	-0.50836		0.0484	-1.71942
0.441	-0.63		0.341	-1.555		0.241	-3.92		0.141	-0.388		0.041	-0.045		0.0705	-0.49491		0.0482	-1.70143
0.44	-0.615		0.34	-1.585		0.24	-3.58		0.14	-0.378		0.04	-0.045		0.07	-0.48091		0.048	-1.68235
0.439	-0.615		0.339	-1.65		0.239	-3.295		0.139	-0.365		0.039	-0.045		0.0695	-0.46782		0.0478	-1.66366
0.438	-0.645		0.338	-1.74		0.238	-3.015		0.138	-0.35		0.038	-0.045		0.069	-0.45509		0.0476	-1.64496
0.437	-0.67		0.337	-1.81		0.237	-2.795		0.137	-0.335		0.037	-0.04		0.0685	-0.44182		0.0474	-1.62586
0.436	-0.675		0.336	-1.89		0.236	-2.64		0.136	-0.322		0.036	-0.04		0.068	-0.42818		0.0472	-1.60874
0.435	-0.67		0.335	-1.97		0.235	-2.48		0.135	-0.312		0.035	-0.035		0.0675	-0.41655		0.047	-1.58991
0.434	-0.675		0.334	-2.03		0.234	-2.32		0.134	-0.305		0.034	-0.035		0.067	-0.406		0.0468	-1.57075
0.433	-0.69		0.333	-2.08		0.233	-2.18		0.133	-0.302		0.033	-0.045		0.0665	-0.39655		0.0466	-1.55295
0.432	-0.72		0.332	-2.145		0.232	-2.07		0.132	-0.302		0.032	-0.045		0.066	-0.38727		0.0464	-1.53734
0.431	-0.75		0.331	-2.215		0.231	-1.97		0.131	-0.303		0.031	-0.035		0.0655	-0.37818		0.0462	-1.52528
0.43	-0.745		0.33	-2.33		0.23	-1.875		0.13	-0.301		0.03	-0.035		0.065	-0.36927		0.046	-1.51327
0.429	-0.77		0.329	-2.49		0.229	-1.755		0.129	-0.297		0.029	-0.03		0.0645	-0.36055		0.0458	-1.49858
0.428	-0.82		0.328	-2.6		0.228	-1.655		0.128	-0.288		0.028	-0.03		0.064	-0.35091		0.0456	-1.48312
0.427	-0.83		0.327	-2.7		0.227	-1.6		0.127	-0.278		0.027	-0.035		0.0635	-0.34127		0.0454	-1.46433
0.426	-0.86		0.326	-2.82		0.226	-1.54		0.126	-0.271		0.026	-0.025		0.063	-0.33255		0.0452	-1.44636
0.425	-0.865		0.325	-2.935		0.225	-1.465		0.125	-0.265		0.025	-0.025		0.0625	-0.32255		0.045	-1.4259
0.424	-0.83		0.324	-3.06		0.224	-1.385		0.124	-0.261		0.024	-0.025		0.062	-0.31309		0.0448	-1.40318
0.423	-0.79		0.323	-3.19		0.223	-1.32		0.123	-0.257		0.023	-0.025		0.0615	-0.30418		0.0446	-1.37944
0.422	-0.755		0.322	-3.255		0.222	-1.255		0.122	-0.25		0.022	-0.03		0.061	-0.29582		0.0444	-1.35504
0.421	-0.765		0.321	-3.395		0.221	-1.205		0.121	-0.243		0.021	-0.025		0.0605	-0.28782		0.0442	-1.32952
0.42	-0.825		0.32	-3.63		0.22	-1.155		0.12	-0.237		0.02	-0.025		0.06	-0.28		0.044	-1.3068
0.419	-0.935		0.319	-3.875		0.219	-1.135		0.119	-0.23		0.019	-0.025		0.0595	-0.27218		0.0438	-1.28395
0.418	-1.045		0.318	-4.17		0.218	-1.15		0.118	-0.223		0.018	-0.02		0.059	-0.26509		0.0436	-1.26046
0.417	-1.05		0.317	-4.5		0.217	-1.125		0.117	-0.217		0.017	-0.02		0.0585	-0.25836		0.0434	-1.23944
0.416	-0.98		0.316	-4.885		0.216	-1.08		0.116	-0.21		0.016	-0.02		0.058	-0.25255		0.0432	-1.22045
0.415	-0.97		0.315	-5.285		0.215	-1.04		0.115	-0.203		0.015	-0.02		0.0575	-0.24727		0.043	-1.20311
0.414	-0.98		0.314	-5.66		0.214	-0.995		0.114	-0.197		0.014	-0.02		0.057	-0.24218		0.0428	-1.18551
0.413	-0.99		0.313	-6.055		0.213	-0.965		0.113	-0.19		0.013	-0.02		0.0565	-0.23782		0.0426	-1.16832
0.412	-1.01		0.312	-6.7		0.212	-0.96		0.112	-0.185		0.012	-0.02		0.056	-0.23273		0.0424	-1.15316
0.411	-1.04		0.311	-7.535		0.211	-0.94		0.111	-0.182		0.011	-0.02		0.0555	-0.22836		0.0422	-1.13873
0.41	-1.075		0.31	-8.515		0.21	-0.9		0.11	-0.18		0.01	-0.015		0.055	-0.22418		0.042	-1.12444
0.409	-1.1		0.309	-9.83		0.209	-0.865		0.109	-0.176		0.009	-0.015		0.0545	-0.21964		0.0418	-1.1116
0.408	-1.13		0.308	-11.53		0.208	-0.84		0.108	-0.17		0.008	-0.015		0.054	-0.21418		0.0416	-1.09954
0.407	-1.155		0.307	-14.04		0.207	-0.815		0.107	-0.164		0.007	-0.015		0.0535	-0.20836		0.0414	-1.08879
0.406	-1.19		0.306	-18.475		0.206	-0.78		0.106	-0.16		0.006	-0.015		0.053	-0.20273		0.0412	-1.07691
0.405	-1.215		0.305	-25.55		0.205	-0.75		0.105	-0.158		0.005	-0.015		0.0525	-0.19782		0.041	-1.06726
0.404	-1.22		0.304	-35.365		0.204	-0.735		0.104	-0.155		0.004	-0.015		0.052	-0.19309		0.0408	-1.05593
0.403	-1.21		0.303	-42.67		0.203	-0.725		0.103	-0.152		0.003	-0.015		0.0515	-0.18891		0.0406	-1.04143
0.402	-1.225		0.302	-38.58		0.202	-0.695		0.102	-0.15		0.002	-0.015		0.051	-0.18564		0.0404	-1.026
0.401	-1.255		0.301	-26.725		0.201	-0.66		0.101	-0.148		0.001	-0.015		0.0505	-0.18164		0.0402	-1.0083
0.4	-1.275		0.3	-17.46		0.2	-0.69		0.1	-0.145		-2.23517e-10	-0.015		0.05	-0.17836		0.04	-0.98808
0.399	-1.325		0.299	-12.795		0.199	-0.73		0.099	-0.14		-0.001	-0.01		0.0495	-0.17618		0.0398	-0.96763
0.398	-1.385		0.298	-10.32		0.198	-0.705		0.098	-0.137		-0.002	-0.01		0.049	-0.178		0.0396	-0.94761
0.397	-1.415		0.297	-8.625		0.197	-0.655		0.097	-0.135		-0.003	-0.01		0.0485	-0.17873		0.0394	-0.92977
0.396	-1.45		0.296	-7.315		0.196	-0.615		0.096	-0.131		-0.004	-0.01		0.048	-0.17764		0.0392	-0.91646
0.395	-1.48		0.295	-6.29		0.195	-0.59		0.095	-0.127		-0.005	-0.01		0.0475	-0.17509		0.039	-0.90424
0.394	-1.495		0.294	-5.46		0.194	-0.575		0.094	-0.122		-0.006	-0.015		0.047	-0.17145		0.0388	-0.89412
0.393	-1.565		0.293	-4.82		0.193	-0.56		0.093	-0.118		-0.007	-0.01		0.0465	-0.16618		0.0386	-0.88535
0.392	-1.68		0.292	-4.385		0.192	-0.545		0.092	-0.115		-0.008	-0.01		0.046	-0.15982		0.0384	-0.87676
0.391	-1.755		0.291	-4		0.191	-0.545		0.091	-0.11		-0.009	-0.01		0.0455	-0.15291		0.0382	-0.86886
0.39	-1.805		0.29	-3.685		0.19	-0.54		0.09	-0.107		-0.01	-0.005		0.045	-0.14491		0.038	-0.86033
0.389	-1.88		0.289	-3.43		0.189	-0.53		0.089	-0.105		-0.011	-0.01		0.0445	-0.13618		0.0378	-0.85143
0.388	-1.945		0.288	-3.19		0.188	-0.52		0.088	-0.103		-0.012	-0.01		0.044	-0.12818		0.0376	-0.84438
0.387	-1.995		0.287	-2.975		0.187	-0.505		0.087	-0.102		-0.013	-0.01		0.0435	-0.12382		0.0374	-0.838
0.386	-2.045		0.286	-2.815		0.186	-0.495		0.086	-0.098		-0.014	-0.01		0.043	-0.12091		0.0372	-0.83234
0.385	-2.09		0.285	-2.65		0.185	-0.48		0.085	-0.097		-0.015	-0.005		0.0425	-0.11782		0.037	-0.82722
0.384	-2.095		0.284	-2.51		0.184	-0.465		0.084	-0.095		-0.016	-0.005		0.042	-0.11491		0.0368	-0.82278
0.383	-2.14		0.283	-2.42		0.183	-0.44		0.083	-0.093		-0.017	-0.01		0.0415	-0.11345		0.0366	-0.81873
0.382	-2.24		0.282	-2.31		0.182	-0.415		0.082	-0.092		-0.018	-0.01		0.041	-0.11164		0.0364	-0.81272
0.381	-2.33		0.281	-2.205		0.181	-0.405		0.081	-0.088		-0.019	-0.005		0.0405	-0.10964		0.0362	-0.80703
0.38	-2.45		0.28	-2.115		0.18	-0.4		0.08	-0.085		-0.02	-0.005		0.04	-0.10855		0.036	-0.79815
0.379	-2.58		0.279	-2.025		0.179	-0.41		0.079	-0.082		-0.021	-0.01		0.0395	-0.10745		0.0358	-0.78566
0.378	-2.68		0.278	-1.93		0.178	-0.425		0.078	-0.08		-0.022	-0.005		0.039	-0.10655		0.0356	-0.77035
0.377	-2.77		0.277	-1.85		0.177	-0.43		0.077	-0.08		-0.023	-0.005		0.0385	-0.106		0.0354	-0.75699
0.376	-2.86		0.276	-1.785		0.176	-0.42		0.076	-0.08		-0.024	-0.005		0.038	-0.10491		0.0352	-0.74464
0.375	-2.915		0.275	-1.695		0.175	-0.405		0.075	-0.078		-0.025	-0.005		0.0375	-0.10436		0.035	-0.73359
0.374	-3.04		0.274	-1.625		0.174	-0.39		0.074	-0.075		-0.026	-0.005		0.037	-0.10255		0.0348	-0.7227
0.373	-3.23		0.273	-1.585		0.173	-0.37		0.073	-0.072		-0.027	-0.005		0.0365	-0.10055		0.0346	-0.7119
0.372	-3.395		0.272	-1.53		0.172	-0.36		0.072	-0.07		-0.028	-0.005		0.036	-0.09855		0.0344	-0.70041
0.371	-3.58		0.271	-1.475		0.171	-0.355		0.071	-0.068		-0.029	-0.005		0.0355	-0.09673		0.0342	-0.68788
0.37	-3.8		0.27	-1.42		0.17	-0.34		0.07	-0.065		-0.03	-0.005		0.035	-0.09418		0.034	-0.67402
0.369	-4.025		0.269	-1.375		0.169	-0.33		0.069	-0.062		-0.031	-0.005		0.0345	-0.09218		0.0338	-0.66023
0.368	-4.26		0.268	-1.355		0.168	-0.33		0.068	-0.06		-0.032	-0.005		0.034	-0.09091		0.0336	-0.64613
0.367	-4.58		0.267	-1.335		0.167	-0.325		0.067	-0.06		-0.033	-0.005		0.0335	-0.08945		0.0334	-0.63226
0.366	-4.94		0.266	-1.285		0.166	-0.325		0.066	-0.06		-0.034	-0.005		0.033	-0.088		0.0332	-0.61936
0.365	-5.24		0.265	-1.25		0.165	-0.325		0.065	-0.06		-0.035	0		0.0325	-0.08673		0.033	-0.60803
0.364	-5.66		0.264	-1.225		0.164	-0.305		0.064	-0.06		-0.036	-0.005		0.032	-0.08582		0.0328	-0.59805
0.363	-6.245		0.263	-1.19		0.163	-0.295		0.063	-0.06		-0.037	-0.005		0.0315	-0.08436		0.0326	-0.58948
0.362	-6.87		0.262	-1.155		0.162	-0.295		0.062	-0.058		-0.038	-0.005		0.031	-0.08345		0.0324	-0.58361
0.361	-7.595		0.261	-1.12		0.161	-0.285		0.061	-0.055		-0.039	-0.005		0.0305	-0.08218		0.0322	-0.57935
0.36	-8.525		0.26	-1.09		0.16	-0.28		0.06	-0.052		-0.04	0		0.03	-0.08073		0.032	-0.57725
0.359	-9.7		0.259	-1.055		0.159	-0.275		0.059	-0.05		-0.041	-0.005		0.0295	-0.07927		0.0318	-0.5728
0.358	-11.255		0.258	-1.025		0.158	-0.27		0.058	-0.05		-0.042	-0.005		0.029	-0.07691		0.0316	-0.56675
0.357	-13.48		0.257	-0.98		0.157	-0.265		0.057	-0.05		-0.043	0		0.0285	-0.07491		0.0314	-0.55876
0.356	-16.565		0.256	-0.955		0.156	-0.255		0.056	-0.048		-0.044	0		0.028	-0.07255		0.0312	-0.55161
0.355	-21.6		0.255	-0.95		0.155	-0.245		0.055	-0.047		-0.045	-0.005		0.0275	-0.07091		0.031	-0.54471
0.354	-30.875		0.254	-0.93		0.154	-0.245		0.054	-0.045		-0.046	-0.005		0.027	-0.06909		0.0308	-0.53822
0.353	-46.05		0.253	-0.915		0.153	-0.245		0.053	-0.043		-0.047	0		0.0265	-0.06727		0.0306	-0.53268
0.352	-54.8		0.252	-0.9		0.152	-0.245		0.052	-0.042		-0.048	-0.005		0.026	-0.06564		0.0304	-0.52805
0.351	-43.87		0.251	-0.88		0.151	-0.245		0.051	-0.04		-0.049	-0.005		0.0255	-0.06345		0.0302	-0.523
0.35	-26.215		0.25	-0.865		0.15	-0.235		0.05	-0.04		-0.05	0		0.025	-0.062		0.03	-0.51737
0.349	-16.615		0.249	-0.845		0.149	-0.23		0.049	-0.038		-0.051	0		0.0245	-0.06036		0.0298	-0.51169
0.348	-12.755		0.248	-0.815		0.148	-0.225		0.048	-0.037		-0.052	-0.005		0.024	-0.05873		0.0296	-0.50526
0.347	-10.245		0.247	-0.8		0.147	-0.225		0.047	-0.037		-0.053	-0.005		0.0235	-0.05727		0.0294	-0.49778
0.346	-8.465		0.246	-0.795		0.146	-0.225		0.046	-0.036		-0.054	0		0.023	-0.056		0.0292	-0.48954
0.345	-7.28		0.245	-0.78		0.145	-0.22		0.045	-0.035		-0.055	-0.005		0.0225	-0.054		0.029	-0.48147
0.344	-6.335		0.244	-0.76		0.144	-0.215		0.044	-0.034		-0.056	-0.005		0.022	-0.05255		0.0288	-0.47494
0.343	-5.63		0.243	-0.74		0.143	-0.21		0.043	-0.033		-0.057	0		0.0215	-0.05182		0.0286	-0.46866
0.342	-5.095		0.242	-0.725		0.142	-0.215		0.042	-0.033		-0.058	0		0.021	-0.05091		0.0284	-0.46226
0.341	-4.63		0.241	-0.71		0.141	-0.215		0.041	-0.032		-0.059	0		0.0205	-0.05		0.0282	-0.45719
0.34	-4.24		0.24	-0.695		0.14	-0.2		0.04	-0.03		-0.06	0		0.02	-0.04909		0.028	-0.45396
0.339	-3.92		0.239	-0.685		0.139	-0.185		0.039	-0.028			--		0.0195	-0.04818		0.0278	-0.45104
0.338	-3.655		0.238	-0.665		0.138	-0.18		0.038	-0.027			--		0.019	-0.04745		0.0276	-0.44735
0.337	-3.41		0.237	-0.655		0.137	-0.175		0.037	-0.027			--		0.0185	-0.046		0.0274	-0.44339
0.336	-3.275		0.236	-0.655		0.136	-0.165		0.036	-0.028			--		0.018	-0.04491		0.0272	-0.43802
0.335	-3.175		0.235	-0.645		0.135	-0.16		0.035	-0.028			--		0.0175	-0.04436		0.027	-0.43128
0.334	-3.02		0.234	-0.635		0.134	-0.165		0.034	-0.025			--		0.017	-0.04345		0.0268	-0.42384
0.333	-2.865		0.233	-0.62		0.133	-0.165		0.033	-0.024			--		0.0165	-0.04218		0.0266	-0.41508
0.332	-2.715		0.232	-0.6		0.132	-0.16		0.032	-0.023			--		0.016	-0.04164		0.0264	-0.408
0.331	-2.575		0.231	-0.59		0.131	-0.165		0.031	-0.023			--		0.0155	-0.04091		0.0262	-0.40212
0.33	-2.465		0.23	-0.58		0.13	-0.165		0.03	-0.022			--		0.015	-0.04		0.026	-0.39722
0.329	-2.4		0.229	-0.56		0.129	-0.16		0.029	-0.02			--		0.0145	-0.04		0.0258	-0.39298
0.328	-2.31		0.228	-0.545		0.128	-0.145		0.028	-0.02			--		0.014	-0.03909		0.0256	-0.3886
0.327	-2.245		0.227	-0.54		0.127	-0.12		0.027	-0.02			--		0.0135	-0.03836		0.0254	-0.38456
0.326	-2.2		0.226	-0.53		0.126	-0.12		0.026	-0.02			--		0.013	-0.03782		0.0252	-0.3805
0.325	-2.11		0.225	-0.52		0.125	-0.14		0.025	-0.02			--		0.0125	-0.03745		0.025	-0.37647
0.324	-2.015		0.224	-0.51		0.124	-0.145		0.024	-0.02			--		0.012	-0.03636		0.0248	-0.37149
0.323	-1.96		0.223	-0.5		0.123	-0.13		0.023	-0.02			--		0.0115	-0.03564		0.0246	-0.36713
0.322	-1.91		0.222	-0.495		0.122	-0.12		0.022	-0.02			--		0.011	-0.03436		0.0244	-0.3623
0.321	-1.935		0.221	-0.48		0.121	-0.12		0.021	-0.02			--		0.0105	-0.03364		0.0242	-0.35704
0.32	-1.93		0.22	-0.465		0.12	-0.12		0.02	-0.018			--		0.01	-0.03255		0.024	-0.35276
0.319	-1.675		0.219	-0.465		0.119	-0.12		0.019	-0.017			--		0.0095	-0.03218		0.0238	-0.34869
0.318	-1.56		0.218	-0.46		0.118	-0.12		0.018	-0.015			--		0.009	-0.03164		0.0236	-0.34407
0.317	-1.62		0.217	-0.445		0.117	-0.115		0.017	-0.015			--		0.0085	-0.03		0.0234	-0.33944
0.316	-1.58		0.216	-0.44		0.116	-0.115		0.016	-0.015			--		0.008	-0.02927		0.0232	-0.3352
0.315	-1.525		0.215	-0.435		0.115	-0.115		0.015	-0.015			--		0.0075	-0.02855		0.023	-0.33089
0.314	-1.48		0.214	-0.43		0.114	-0.115		0.014	-0.015			--		0.007	-0.02891		0.0228	-0.32625
0.313	-1.445		0.213	-0.425		0.113	-0.12		0.013	-0.013			--		0.0065	-0.02836		0.0226	-0.32226
0.312	-1.41		0.212	-0.42		0.112	-0.115		0.012	-0.014			--		0.006	-0.028		0.0224	-0.3177
0.311	-1.38		0.211	-0.41		0.111	-0.1		0.011	-0.013			--		0.0055	-0.02782		0.0222	-0.31555
0.31	-1.34		0.21	-0.395		0.11	-0.09		0.01	-0.013			--		0.005	-0.02782		0.022	-0.31407
0.309	-1.315		0.209	-0.385		0.109	-0.09		0.009	-0.012			--		0.0045	-0.02709		0.0218	-0.314
0.308	-1.31		0.208	-0.385		0.108	-0.1		0.008	-0.01			--		0.004	-0.02673		0.0216	-0.31555
0.307	-1.295		0.207	-0.38		0.107	-0.105		0.007	-0.012			--		0.0035	-0.02673		0.0214	-0.31628
0.306	-1.265		0.206	-0.37		0.106	-0.1		0.006	-0.013			--		0.003	-0.02509		0.0212	-0.31692
0.305	-1.215		0.205	-0.365		0.105	-0.095		0.005	-0.013			--		0.0025	-0.024		0.021	-0.3164
0.304	-1.17		0.204	-0.355		0.104	-0.085		0.004	-0.012			--		0.002	-0.02255		0.0208	-0.31597
0.303	-1.135		0.203	-0.35		0.103	-0.08		0.003	-0.01			--		0.0015	-0.02182		0.0206	-0.31367
0.302	-1.11		0.202	-0.34		0.102	-0.09		0.002	-0.01			--		0.001	-0.02091		0.0204	-0.3111
0.301	-1.09		0.201	-0.325		0.101	-0.09		0.001	-0.01			--		0.0005	-0.02073		0.0202	-0.30679
0.3	-1.03		0.2	-0.32		0.1	-0.08		-3.35276e-10	-0.01			--		-2.23517e-10	-0.02127		0.02	-0.30154
0.299	-0.95		0.199	-0.32		0.099	-0.08		-0.001	-0.01			--		-0.0005	-0.02164		0.0198	-0.29608
0.298	-0.91		0.198	-0.31		0.098	-0.075		-0.002	-0.008			--		-0.001	-0.02182		0.0196	-0.28931
0.297	-0.935		0.197	-0.3		0.097	-0.075		-0.003	-0.007			--		-0.0015	-0.02182		0.0194	-0.28177
0.296	-0.94		0.196	-0.3		0.096	-0.075		-0.004	-0.007			--		-0.002	-0.02273		0.0192	-0.27432
0.295	-0.925		0.195	-0.295		0.095	-0.075		-0.005	-0.008			--		-0.0025	-0.02255		0.019	-0.26733
0.294	-0.94		0.194	-0.29		0.094	-0.07		-0.006	-0.008			--		-0.003	-0.02218		0.0188	-0.26138
0.293	-0.935		0.193	-0.29		0.093	-0.065		-0.007	-0.007			--		-0.0035	-0.02073		0.0186	-0.25693
0.292	-0.915		0.192	-0.28		0.092	-0.065		-0.008	-0.007			--		-0.004	-0.01927		0.0184	-0.25325
0.291	-0.885		0.191	-0.275		0.091	-0.06		-0.009	-0.008			--		-0.0045	-0.01782		0.0182	-0.24918
0.29	-0.88		0.19	-0.275		0.09	-0.065		-0.01	-0.008			--		-0.005	-0.01745		0.018	-0.24557
0.289	-0.875		0.189	-0.275		0.089	-0.065		-0.011	-0.007			--		-0.0055	-0.01727		0.0178	-0.24228
0.288	-0.86		0.188	-0.275		0.088	-0.065		-0.012	-0.007			--		-0.006	-0.01727		0.0176	-0.23966
0.287	-0.84		0.187	-0.265		0.087	-0.065		-0.013	-0.006			--		-0.0065	-0.01655		0.0174	-0.23892
0.286	-0.825		0.186	-0.26		0.086	-0.06		-0.014	-0.007			--		-0.007	-0.01618		0.0172	-0.2383
0.285	-0.815		0.185	-0.26		0.085	-0.06		-0.015	-0.005			--		-0.0075	-0.01618		0.017	-0.23668
0.284	-0.8		0.184	-0.255		0.084	-0.06		-0.016	-0.005			--		-0.008	-0.01655		0.0168	-0.23498
0.283	-0.785		0.183	-0.24		0.083	-0.06		-0.017	-0.005			--		-0.0085	-0.01727		0.0166	-0.23348
0.282	-0.745		0.182	-0.23		0.082	-0.06		-0.018	-0.005			--		-0.009	-0.01636		0.0164	-0.23242
0.281	-0.73		0.181	-0.23		0.081	-0.06		-0.019	-0.005			--		-0.0095	-0.01582		0.0162	-0.2321
0.28	-0.735		0.18	-0.23		0.08	-0.055		-0.02	-0.005			--		-0.01	-0.01564		0.016	-0.23237
0.279	-0.725		0.179	-0.225		0.079	-0.05		-0.021	-0.005			--		-0.0105	-0.01582		0.0158	-0.23197
0.278	-0.705		0.178	-0.225		0.078	-0.05		-0.022	-0.005			--		-0.011	-0.01545		0.0156	-0.22962
0.277	-0.685		0.177	-0.225		0.077	-0.05		-0.023	-0.005			--		-0.0115	-0.01564		0.0154	-0.22541
0.276	-0.68		0.176	-0.22		0.076	-0.05		-0.024	-0.005			--		-0.012	-0.01436		0.0152	-0.21943
0.275	-0.675		0.175	-0.22		0.075	-0.05		-0.025	-0.005			--		-0.0125	-0.01364		0.015	-0.21206
0.274	-0.665		0.174	-0.215		0.074	-0.045		-0.026	-0.005			--		-0.013	-0.01345		0.0148	-0.20462
0.273	-0.655		0.173	-0.21		0.073	-0.045		-0.027	-0.005			--		-0.0135	-0.01291		0.0146	-0.19825
0.272	-0.635		0.172	-0.205		0.072	-0.045		-0.028	-0.003			--		-0.014	-0.01309		0.0144	-0.19359
0.271	-0.62		0.171	-0.195		0.071	-0.04		-0.029	-0.004			--		-0.0145	-0.01291		0.0142	-0.18936
0.27	-0.61		0.17	-0.195		0.07	-0.04		-0.03	-0.003			--		-0.015	-0.01236		0.014	-0.18456
0.269	-0.595		0.169	-0.195		0.069	-0.04		-0.031	-0.003			--		-0.0155	-0.01255		0.0138	-0.17902
0.268	-0.585		0.168	-0.19		0.068	-0.04		-0.032	-0.004			--		-0.016	-0.01255		0.0136	-0.17393
0.267	-0.575		0.167	-0.19		0.067	-0.04		-0.033	-0.003			--		-0.0165	-0.01236		0.0134	-0.16911
0.266	-0.575		0.166	-0.185		0.066	-0.04		-0.034	-0.003			--		-0.017	-0.012		0.0132	-0.1651
0.265	-0.57		0.165	-0.185		0.065	-0.035		-0.035	-0.004			--		-0.0175	-0.01145		0.013	-0.16289
0.264	-0.56		0.164	-0.18		0.064	-0.035		-0.036	-0.003			--		-0.018	-0.01073		0.0128	-0.15986
0.263	-0.55		0.163	-0.17		0.063	-0.04		-0.037	-0.003			--		-0.0185	-0.01091		0.0126	-0.15761
0.262	-0.54		0.162	-0.17		0.062	-0.035		-0.038	-0.004			--		-0.019	-0.01		0.0124	-0.15621
0.261	-0.53		0.161	-0.17		0.061	-0.035		-0.039	-0.003			--		-0.0195	-0.00909		0.0122	-0.15662
0.26	-0.52		0.16	-0.165		0.06	-0.035		-0.04	-0.003			--		-0.02	-0.00927		0.012	-0.15757
0.259	-0.51		0.159	-0.16		0.059	-0.035		-0.041	-0.002			--		-0.0205	-0.00855		0.0118	-0.15962
0.258	-0.5		0.158	-0.16		0.058	-0.035		-0.042	-0.002			--		-0.021	-0.00891		0.0116	-0.16185
0.257	-0.49		0.157	-0.16		0.057	-0.03		-0.043	-0.003			--		-0.0215	-0.00836		0.0114	-0.16262
0.256	-0.48		0.156	-0.155		0.056	-0.03		-0.044	-0.003			--		-0.022	-0.00891		0.0112	-0.1624
0.255	-0.475		0.155	-0.15		0.055	-0.03		-0.045	-0.004			--		-0.0225	-0.00855		0.011	-0.16292
0.254	-0.46		0.154	-0.15		0.054	-0.03		-0.046	-0.003			--		-0.023	-0.00927		0.0108	-0.16321
0.253	-0.455		0.153	-0.145		0.053	-0.025		-0.047	-0.003			--		-0.0235	-0.00909		0.0106	-0.16375
0.252	-0.46		0.152	-0.145		0.052	-0.025		-0.048	-0.002			--		-0.024	-0.01		0.0104	-0.16469
0.251	-0.455		0.151	-0.145		0.051	-0.025		-0.049	1.38778e-14			--		-0.0245	-0.01		0.0102	-0.16551
0.25	-0.44		0.15	-0.14		0.05	-0.025		-0.05	-0.002			--		-0.025	-0.00909		0.01	-0.16648
0.249	-0.425		0.149	-0.14		0.049	-0.025		-0.051	-0.003			--		-0.0255	-0.00836		0.0098	-0.16845
0.248	-0.415		0.148	-0.135		0.048	-0.02		-0.052	-0.003			--		-0.026	-0.00782		0.0096	-0.17113
0.247	-0.405		0.147	-0.13		0.047	-0.025		-0.053	-0.002			--		-0.0265	-0.00745		0.0094	-0.1729
0.246	-0.4		0.146	-0.13		0.046	-0.025		-0.054	-0.002			--		-0.027	-0.00727		0.0092	-0.17316
0.245	-0.39		0.145	-0.13		0.045	-0.02		-0.055	-0.003			--		-0.0275	-0.00727		0.009	-0.17238
0.244	-0.385		0.144	-0.13		0.044	-0.025		-0.056	-0.003			--		-0.028	-0.00727		0.0088	-0.17158
0.243	-0.385		0.143	-0.125		0.043	-0.025		-0.057	-0.002			--		-0.0285	-0.00727		0.0086	-0.16831
0.242	-0.375		0.142	-0.125		0.042	-0.02		-0.058	0			--		-0.029	-0.00727		0.0084	-0.16491
0.241	-0.365		0.141	-0.125		0.041	-0.02		-0.059	0			--		-0.0295	-0.00727		0.0082	-0.16221
0.24	-0.365		0.14	-0.115		0.04	-0.02		-0.06	0			--		-0.03	-0.00727		0.008	-0.16003
0.239	-0.365		0.139	-0.115		0.039	-0.02		-0.061	-0.002			--			--		0.0078	-0.15837
0.238	-0.36		0.138	-0.115		0.038	-0.02		-0.062	-0.003			--			--		0.0076	-0.15624
0.237	-0.36		0.137	-0.11		0.037	-0.02		-0.063	-0.003			--			--		0.0074	-0.15265
0.236	-0.355		0.136	-0.11		0.036	-0.015		-0.064	-0.003			--			--		0.0072	-0.14796
0.235	-0.35		0.135	-0.11		0.035	-0.015		-0.065	-0.003			--			--		0.007	-0.14345
0.234	-0.35		0.134	-0.105		0.034	-0.02			--			--			--		0.0068	-0.13943
0.233	-0.35		0.133	-0.105		0.033	-0.015			--			--			--		0.0066	-0.13584
0.232	-0.345		0.132	-0.105		0.032	-0.015			--			--			--		0.0064	-0.13217
0.231	-0.335		0.131	-0.1		0.031	-0.02			--			--			--		0.0062	-0.1281
0.23	-0.325		0.13	-0.095		0.03	-0.015			--			--			--		0.006	-0.12427
0.229	-0.325		0.129	-0.095		0.029	-0.015			--			--			--		0.0058	-0.1218
0.228	-0.32		0.128	-0.095		0.028	-0.015			--			--			--		0.0056	-0.12207
0.227	-0.31		0.127	-0.09		0.027	-0.015			--			--			--		0.0054	-0.12468
0.226	-0.305		0.126	-0.095		0.026	-0.015			--			--			--		0.0052	-0.12809
0.225	-0.3		0.125	-0.095		0.025	-0.01			--			--			--		0.005	-0.13206
0.224	-0.3		0.124	-0.09		0.024	-0.01			--			--			--		0.0048	-0.13568
0.223	-0.295		0.123	-0.085		0.023	-0.015			--			--			--		0.0046	-0.13866
0.222	-0.29		0.122	-0.08		0.022	-0.015			--			--			--		0.0044	-0.13949
0.221	-0.285		0.121	-0.08		0.021	-0.01			--			--			--		0.0042	-0.13885
0.22	-0.275		0.12	-0.08		0.02	-0.01			--			--			--		0.004	-0.13752
0.219	-0.275		0.119	-0.08		0.019	-0.01			--			--			--		0.0038	-0.13534
0.218	-0.27		0.118	-0.08		0.018	-0.01			--			--			--		0.0036	-0.1334
0.217	-0.26		0.117	-0.075		0.017	-0.01			--			--			--		0.0034	-0.13102
0.216	-0.26		0.116	-0.07		0.016	-0.01			--			--			--		0.0032	-0.12722
0.215	-0.26		0.115	-0.075		0.015	-0.01			--			--			--		0.003	-0.12369
0.214	-0.255		0.114	-0.075		0.014	-0.01			--			--			--		0.0028	-0.11991
0.213	-0.25		0.113	-0.07		0.013	-0.01			--			--			--		0.0026	-0.11534
0.212	-0.25		0.112	-0.07		0.012	-0.01			--			--			--		0.0024	-0.1105
0.211	-0.245		0.111	-0.07		0.011	-0.01			--			--			--		0.0022	-0.10564
0.21	-0.245		0.11	-0.07		0.01	-0.005			--			--			--		0.002	-0.10068
0.209	-0.245		0.109	-0.065		0.009	-0.005			--			--			--		0.0018	-0.09516
0.208	-0.24		0.108	-0.06		0.008	-0.01			--			--			--		0.0016	-0.08945
0.207	-0.23		0.107	-0.065		0.007	-0.01			--			--			--		0.0014	-0.08494
0.206	-0.23		0.106	-0.065		0.006	-0.01			--			--			--		0.0012	-0.08158
0.205	-0.23		0.105	-0.06		0.005	-0.005			--			--			--		0.001	-0.07951
0.204	-0.225		0.104	-0.06		0.004	-0.005			--			--			--		0.0008	-0.07893
0.203	-0.225		0.103	-0.055		0.003	-0.01			--			--			--		0.0006	-0.07892
0.202	-0.22		0.102	-0.055		0.002	-0.005			--			--			--		0.0004	-0.08021
0.201	-0.215		0.101	-0.06		0.001	-0.005			--			--			--		0.0002	-0.08224
0.2	-0.215		0.1	-0.06		-3.35276e-10	-0.01			--			--			--		0	-0.0837
0.199	-0.21		0.099	-0.055		-0.001	-0.005			--			--			--		-0.0002	-0.08533
0.198	-0.2		0.098	-0.05		-0.002	-0.005			--			--			--		-0.0004	-0.08685
0.197	-0.2		0.097	-0.05		-0.003	-0.005			--			--			--		-0.0006	-0.08774
0.196	-0.195		0.096	-0.05		-0.004	-0.005			--			--			--		-0.0008	-0.0877
0.195	-0.195		0.095	-0.05		-0.005	-0.005			--			--			--		-0.001	-0.08767
0.194	-0.195		0.094	-0.05		-0.006	-0.005			--			--			--		-0.0012	-0.0889
0.193	-0.185		0.093	-0.05		-0.007	-0.01			--			--			--		-0.0014	-0.08953
0.192	-0.18		0.092	-0.045		-0.008	-0.005			--			--			--		-0.0016	-0.08999
0.191	-0.18		0.091	-0.045		-0.009	0			--			--			--		-0.0018	-0.0902
0.19	-0.18		0.09	-0.045		-0.01	-0.005			--			--			--		-0.002	-0.09016
0.189	-0.175		0.089	-0.045		-0.011	-0.005			--			--			--		-0.0022	-0.09093
0.188	-0.17		0.088	-0.045		-0.012	-0.005			--			--			--		-0.0024	-0.09076
0.187	-0.175		0.087	-0.04		-0.013	-0.005			--			--			--		-0.0026	-0.08971
0.186	-0.175		0.086	-0.04		-0.014	-0.005			--			--			--		-0.0028	-0.08802
0.185	-0.165		0.085	-0.04		-0.015	-0.005			--			--			--		-0.003	-0.08632
0.184	-0.16		0.084	-0.04		-0.016	0			--			--			--		-0.0032	-0.08418
0.183	-0.16		0.083	-0.04		-0.017	-0.005			--			--			--		-0.0034	-0.08111
0.182	-0.16		0.082	-0.04		-0.018	-0.005			--			--			--		-0.0036	-0.07811
0.181	-0.155		0.081	-0.035		-0.019	-0.005			--			--			--		-0.0038	-0.07581
0.18	-0.155		0.08	-0.035		-0.02	-0.005			--			--			--		-0.004	-0.07394
0.179	-0.155		0.079	-0.04		-0.021	0			--			--			--		-0.0042	-0.07244
0.178	-0.15		0.078	-0.035		-0.022	-0.005			--			--			--		-0.0044	-0.07103
0.177	-0.15		0.077	-0.03		-0.023	-0.005			--			--			--		-0.0046	-0.07006
0.176	-0.15		0.076	-0.035		-0.024	0			--			--			--		-0.0048	-0.06894
0.175	-0.145		0.075	-0.035		-0.025	-0.005			--			--			--		-0.005	-0.0676
0.174	-0.145		0.074	-0.03		-0.026	-0.005			--			--			--		-0.0052	-0.06662
0.173	-0.145		0.073	-0.03		-0.027	0			--			--			--		-0.0054	-0.06664
0.172	-0.135		0.072	-0.03		-0.028	0			--			--			--		-0.0056	-0.06796
0.171	-0.135		0.071	-0.03		-0.029	-0.005			--			--			--		-0.0058	-0.06946
0.17	-0.135		0.07	-0.03		-0.03	-0.005			--			--			--		-0.006	-0.07097
0.169	-0.13		0.069	-0.03		-0.031	0			--			--			--		-0.0062	-0.07175
0.168	-0.135		0.068	-0.025		-0.032	0			--			--			--		-0.0064	-0.07251
0.167	-0.135		0.067	-0.025		-0.033	0			--			--			--		-0.0066	-0.07224
0.166	-0.125		0.066	-0.03		-0.034	-0.005			--			--			--		-0.0068	-0.07189
0.165	-0.125		0.065	-0.025		-0.035	-0.005			--			--			--		-0.007	-0.07071
0.164	-0.125		0.064	-0.025		-0.036	0			--			--			--		-0.0072	-0.06965
0.163	-0.12		0.063	-0.025		-0.037	0			--			--			--		-0.0074	-0.06794
0.162	-0.12		0.062	-0.025		-0.038	0			--			--			--		-0.0076	-0.06623
0.161	-0.115		0.061	-0.025		-0.039	-0.005			--			--			--		-0.0078	-0.06418
0.16	-0.115		0.06	-0.02		-0.04	-0.005			--			--			--		-0.008	-0.06248
0.159	-0.115		0.059	-0.025		-0.041	0			--			--			--		-0.0082	-0.06053
0.158	-0.11		0.058	-0.025		-0.042	0			--			--			--		-0.0084	-0.05831
0.157	-0.11		0.057	-0.02		-0.043	0			--			--			--		-0.0086	-0.05586
0.156	-0.11		0.056	-0.02		-0.044	0			--			--			--		-0.0088	-0.05378
0.155	-0.11		0.055	-0.02		-0.045	-0.005			--			--			--		-0.009	-0.05245
0.154	-0.11		0.054	-0.02		-0.046	-0.005			--			--			--		-0.0092	-0.0517
0.153	-0.105		0.053	-0.02		-0.047	0			--			--			--		-0.0094	-0.05134
0.152	-0.1		0.052	-0.02		-0.048	0			--			--			--		-0.0096	-0.05123
0.151	-0.1		0.051	-0.02		-0.049	0			--			--			--		-0.0098	-0.05239
0.15	-0.1		0.05	-0.02		-0.05	0			--			--			--		-0.01	-0.05327
0.149	-0.1		0.049	-0.015		-0.051	0			--			--			--		-0.0102	-0.05416
0.148	-0.095		0.048	-0.015		-0.052	-0.005			--			--			--		-0.0104	-0.05393
0.147	-0.095		0.047	-0.02		-0.053	-0.005			--			--			--		-0.0106	-0.0537
0.146	-0.095		0.046	-0.02		-0.054	0			--			--			--		-0.0108	-0.05318
0.145	-0.09		0.045	-0.015		-0.055	0			--			--			--		-0.011	-0.05188
0.144	-0.09		0.044	-0.015		-0.056	0			--			--			--		-0.0112	-0.05002
0.143	-0.09		0.043	-0.015		-0.057	0			--			--			--		-0.0114	-0.04862
0.142	-0.085		0.042	-0.015		-0.058	0			--			--			--		-0.0116	-0.04651
0.141	-0.085		0.041	-0.015		-0.059	0			--			--			--		-0.0118	-0.04567
0.14	-0.085		0.04	-0.015		-0.06	0			--			--			--		-0.012	-0.04479
0.139	-0.085		0.039	-0.015		-0.061	0			--			--			--		-0.0122	-0.04459
0.138	-0.085		0.038	-0.01		-0.062	0			--			--			--		-0.0124	-0.04461
0.137	-0.08		0.037	-0.01		-0.063	0			--			--			--		-0.0126	-0.04432
0.136	-0.08		0.036	-0.015		-0.064	-0.005			--			--			--		-0.0128	-0.04388
0.135	-0.08		0.035	-0.015		-0.065	-0.005			--			--			--		-0.013	-0.04362
0.134	-0.08		0.034	-0.01			--			--			--			--		-0.0132	-0.04426
0.133	-0.075		0.033	-0.01			--			--			--			--		-0.0134	-0.04495
0.132	-0.07		0.032	-0.015			--			--			--			--		-0.0136	-0.04563
0.131	-0.07		0.031	-0.015			--			--			--			--		-0.0138	-0.04633
0.13	-0.07		0.03	-0.01			--			--			--			--		-0.014	-0.04669
0.129	-0.07		0.029	-0.01			--			--			--			--		-0.0142	-0.04599
0.128	-0.07		0.028	-0.01			--			--			--			--		-0.0144	-0.04545
0.127	-0.07		0.027	-0.01			--			--			--			--		-0.0146	-0.04359
0.126	-0.07		0.026	-0.01			--			--			--			--		-0.0148	-0.04216
0.125	-0.065		0.025	-0.01			--			--			--			--		-0.015	-0.04072
0.124	-0.065		0.024	-0.005			--			--			--			--		-0.0152	-0.03865
0.123	-0.065		0.023	-0.005			--			--			--			--		-0.0154	-0.03565
0.122	-0.06		0.022	-0.01			--			--			--			--		-0.0156	-0.0325
0.121	-0.065		0.021	-0.01			--			--			--			--		-0.0158	-0.02862
0.12	-0.06		0.02	-0.01			--			--			--			--		-0.016	-0.02489
0.119	-0.055		0.019	-0.01			--			--			--			--		-0.0162	-0.02126
0.118	-0.06		0.018	-0.005			--			--			--			--		-0.0164	-0.01811
0.117	-0.06		0.017	-0.005			--			--			--			--		-0.0166	-0.01587
0.116	-0.06		0.016	-0.01			--			--			--			--		-0.0168	-0.01416
0.115	-0.055		0.015	-0.005			--			--			--			--		-0.017	-0.01304
0.114	-0.05		0.014	-0.005			--			--			--			--		-0.0172	-0.01239
0.113	-0.055		0.013	-0.01			--			--			--			--		-0.0174	-0.01252
0.112	-0.055		0.012	-0.005			--			--			--			--		-0.0176	-0.01292
0.111	-0.05		0.011	-0.005			--			--			--			--		-0.0178	-0.01327
0.11	-0.05		0.01	-0.005			--			--			--			--		-0.018	-0.01384
0.109	-0.05		0.009	-0.005			--			--			--			--		-0.0182	-0.01384
0.108	-0.05		0.008	-0.01			--			--			--			--		-0.0184	-0.01384
0.107	-0.05		0.007	-0.005			--			--			--			--		-0.0186	-0.01384
0.106	-0.05		0.006	-0.005			--			--			--			--		-0.0188	-0.01384
0.105	-0.045		0.005	-0.005			--			--			--			--		-0.019	-0.01384
0.104	-0.045		0.004	-0.005			--			--			--			--		-0.0192	-0.01384
0.103	-0.05		0.003	-0.01			--			--			--			--		-0.0194	-0.01384
0.102	-0.045		0.002	-0.005			--			--			--			--		-0.0196	-0.01384
0.101	-0.04		0.001	0			--			--			--			--		-0.0198	-0.01384
0.1	-0.045		-3.35276e-10	-0.005			--			--			--			--		-0.02	-0.01384
0.099	-0.045		-0.001	-0.005			--			--			--			--
0.098	-0.04		-0.002	-0.005			--			--			--			--
0.097	-0.04		-0.003	-0.005			--			--			--			--
0.096	-0.04		-0.004	0			--			--			--			--
0.095	-0.035		-0.005	-0.005			--			--			--			--
0.094	-0.035		-0.006	-0.005			--			--			--			--
0.093	-0.04		-0.007	0			--			--			--			--
0.092	-0.035		-0.008	-0.005			--			--			--			--
0.091	-0.035		-0.009	-0.005			--			--			--			--
0.09	-0.04		-0.01	0			--			--			--			--
0.089	-0.035		-0.011	-0.005			--			--			--			--
0.088	-0.03		-0.012	-0.005			--			--			--			--
0.087	-0.035		-0.013	0			--			--			--			--
0.086	-0.035		-0.014	-0.005			--			--			--			--
0.085	-0.03		-0.015	-0.005			--			--			--			--
0.084	-0.03		-0.016	0			--			--			--			--
0.083	-0.03		-0.017	0			--			--			--			--
0.082	-0.03		-0.018	-0.005			--			--			--			--
0.081	-0.03		-0.019	-0.005			--			--			--			--
0.08	-0.03		-0.02	0			--			--			--			--
0.079	-0.03		-0.021	0			--			--			--			--
0.078	-0.03		-0.022	0			--			--			--			--
0.077	-0.03		-0.023	0			--			--			--			--
0.076	-0.025		-0.024	0			--			--			--			--
0.075	-0.025		-0.025	-0.005			--			--			--			--
0.074	-0.025		-0.026	-0.005			--			--			--			--
0.073	-0.025		-0.027	0			--			--			--			--
0.072	-0.025		-0.028	0			--			--			--			--
0.071	-0.02		-0.029	0			--			--			--			--
0.07	-0.025		-0.03	0			--			--			--			--
0.069	-0.025		-0.031	-0.005			--			--			--			--
0.068	-0.02		-0.032	-0.005			--			--			--			--
0.067	-0.02		-0.033	0			--			--			--			--
0.066	-0.02		-0.034	0			--			--			--			--
0.065	-0.02		-0.035	0			--			--			--			--
0.064	-0.02		-0.036	0			--			--			--			--
0.063	-0.02		-0.037	0			--			--			--			--
0.062	-0.02		-0.038	0			--			--			--			--
0.061	-0.02		-0.039	0			--			--			--			--
0.06	-0.02		-0.04	0			--			--			--			--
0.059	-0.02		-0.041	0			--			--			--			--
0.058	-0.015		-0.042	0			--			--			--			--
0.057	-0.015		-0.043	-0.005			--			--			--			--
0.056	-0.02		-0.044	-0.005			--			--			--			--
0.055	-0.015		-0.045	0			--			--			--			--
0.054	-0.015		-0.046	0			--			--			--			--
0.053	-0.02		-0.047	0			--			--			--			--
0.052	-0.015		-0.048	0			--			--			--			--
0.051	-0.015		-0.049	0			--			--			--			--
0.05	-0.015		-0.05	0			--			--			--			--
0.049	-0.01		-0.051	0			--			--			--			--
0.048	-0.015		-0.052	0			--			--			--			--
0.047	-0.015		-0.053	0			--			--			--			--
0.046	-0.01		-0.054	0			--			--			--			--
0.045	-0.01		-0.055	0			--			--			--			--
0.044	-0.015		-0.056	0			--			--			--			--
0.043	-0.015		-0.057	0			--			--			--			--
0.042	-0.01		-0.058	0			--			--			--			--
0.041	-0.01		-0.059	0.005			--			--			--			--
0.04	-0.01		-0.06	0.005			--			--			--			--
0.039	-0.015		-0.061	0			--			--			--			--
0.038	-0.015		-0.062	0			--			--			--			--
0.037	-0.01		-0.063	0			--			--			--			--
0.036	-0.01		-0.064	0			--			--			--			--
0.035	-0.005		-0.065	0			--			--			--			--
0.034	-0.005			--			--			--			--			--
0.033	-0.01			--			--			--			--			--
0.032	-0.01			--			--			--			--			--
0.031	-0.01			--			--			--			--			--
0.03	-0.01			--			--			--			--			--
0.029	-0.01			--			--			--			--			--
0.028	-0.01			--			--			--			--			--
0.027	-0.005			--			--			--			--			--
0.026	-0.005			--			--			--			--			--
0.025	-0.01			--			--			--			--			--
0.024	-0.005			--			--			--			--			--
0.023	-0.005			--			--			--			--			--
0.022	-0.01			--			--			--			--			--
0.021	-0.005			--			--			--			--			--
0.02	-0.005			--			--			--			--			--
0.019	-0.01			--			--			--			--			--
0.018	-0.005			--			--			--			--			--
0.017	-0.005			--			--			--			--			--
0.016	-0.005			--			--			--			--			--
0.015	-0.005			--			--			--			--			--
0.014	-0.005			--			--			--			--			--
0.013	-0.005			--			--			--			--			--
0.012	-0.005			--			--			--			--			--
0.011	0			--			--			--			--			--
0.01	-0.005			--			--			--			--			--
0.009	-0.005			--			--			--			--			--
0.008	-0.005			--			--			--			--			--
0.007	-0.005			--			--			--			--			--
0.006	0			--			--			--			--			--
0.005	-0.005			--			--			--			--			--
0.004	-0.005			--			--			--			--			--
0.003	0			--			--			--			--			--
0.002	-0.005			--			--			--			--			--
0.000999999	-0.005			--			--			--			--			--
-7.7486e-10	0			--			--			--			--			--
-0.000999999	0			--			--			--			--			--
-0.002	-0.005			--			--			--			--			--
-0.003	-0.005			--			--			--			--			--
-0.004	0			--			--			--			--			--
-0.005	0			--			--			--			--			--
-0.006	-0.005			--			--			--			--			--
-0.007	-0.005			--			--			--			--			--
-0.008	0			--			--			--			--			--
-0.009	0			--			--			--			--			--
-0.01	0			--			--			--			--			--
-0.011	0			--			--			--			--			--
-0.012	0			--			--			--			--			--
-0.013	0			--			--			--			--			--
-0.014	0			--			--			--			--			--
-0.015	-0.005			--			--			--			--			--
-0.016	-0.005			--			--			--			--			--
-0.017	0			--			--			--			--			--
-0.018	0			--			--			--			--			--
-0.019	0			--			--			--			--			--
-0.02	0			--			--			--			--			--
-0.021	0			--			--			--			--			--
-0.022	0			--			--			--			--			--
-0.023	0			--			--			--			--			--
-0.024	0			--			--			--			--			--
-0.025	0			--			--			--			--			--
-0.026	0			--			--			--			--			--
-0.027	0			--			--			--			--			--
-0.028	0			--			--			--			--			--
-0.029	0			--			--			--			--			--
-0.03	0.005			--			--			--			--			--
-0.031	0.005			--			--			--			--			--
-0.032	0			--			--			--			--			--
-0.033	0			--			--			--			--			--
-0.034	0			--			--			--			--			--
-0.035	0			--			--			--			--			--
-0.036	0			--			--			--			--			--
-0.037	0.005			--			--			--			--			--
-0.038	0.005			--			--			--			--			--
-0.039	0			--			--			--						--
-0.04	0.005			--			--			--
-0.041	0.005			--			--			--
-0.042	0			--			--			--
-0.043	0			--			--			--
-0.044	0			--			--			--
-0.045	0.005			--			--			--
-0.046	0.005			--			--			--
-0.047	0			--			--			--
-0.048	0.005			--			--
-0.049	0.005			--			--
-0.05	0.005			--			--
-0.051	0.005			--			--
-0.052	0.005			--			--
-0.053	0.005			--
-0.054	0			--
-0.055	0.005			--
-0.056	0.005			--
-0.057	0.005			--
-0.058	0.01			--
-0.059	0.005			--
-0.06	0.005
-0.061	0.005
-0.062	0.005
-0.063	0.005
-0.064	0.005
-0.065	0.01
-0.066	0.01
-0.067	0.005
-0.068	0.005

## Sheet: Fig.4f
Iin = 0.8 μA, Cmem =Cf = 0 nF
Time	Vmen	Vfire
(s)	(V)	(V)
-4.99989	0.4965
-4.99889	0.4981	0.1354
-4.99789	0.5027	0.151
-4.99689	0.505	0.173
-4.99589	0.5088	0.196
-4.99489	0.5126	0.2218
-4.99389	0.5156	0.2532
-4.99289	0.5191	0.2874
-4.99189	0.52	0.3268
-4.99089	0.5196	0.3675
-4.98989	0.5208	0.4078
-4.98889	0.5228	0.4471
-4.98789	0.5239	0.4814
-4.98689	0.5206	0.5101
-4.98589	0.5219	0.5353
-4.98489	0.5195	0.555
-4.98389	0.5184	0.5674
-4.98289	0.5174	0.5753
-4.98189	0.5141	0.5801
-4.98089	0.5088	0.5829
-4.97989	0.5037	0.5863
-4.97889	0.4917	0.591
-4.97789	0.4773	0.5914
-4.97689	0.4627	0.5931
-4.97589	0.4463	0.5941
-4.97489	0.4333	0.5958
-4.97389	0.4187	0.5947
-4.97289	0.4049	0.5941
-4.97189	0.3925	0.5946
-4.97089	0.3789	0.5954
-4.96989	0.3653	0.5941
-4.96889	0.3515	0.5917
-4.96789	0.3358	0.5902
-4.96689	0.319	0.5874
-4.96589	0.2995	0.5832
-4.96489	0.2788	0.5788
-4.96389	0.2544	0.565
-4.96289	0.2308	0.5501
-4.96189	0.2109	0.5307
-4.96089	0.1922	0.5085
-4.95989	0.1769	0.4885
-4.95889	0.165	0.4694
-4.95789	0.153	0.4493
-4.95689	0.1448	0.4302
-4.95589	0.1378	0.4121
-4.95489	0.1318	0.3932
-4.95389	0.1276	0.3755
-4.95289	0.1209	0.3587
-4.95189	0.1182	0.3402
-4.95089	0.1167	0.3223
-4.94989	0.1154	0.3034
-4.94889	0.1132	0.2873
-4.94789	0.1121	0.2678
-4.94689	0.1102	0.2481
-4.94589	0.112	0.232
-4.94489	0.1138	0.2146
-4.94389	0.1144	0.1992
-4.94289	0.1172	0.182
-4.94189	0.1193	0.1668
-4.94089	0.1235	0.1513
-4.93989	0.1261	0.1381
-4.93889	0.1289	0.1248
-4.93789	0.1317	0.1146
-4.93689	0.1368	0.1065
-4.93589	0.139	0.0956
-4.93489	0.1438	0.0884
-4.93389	0.1463	0.0802
-4.93289	0.1494	0.0726
-4.93189	0.1551	0.0672
-4.93089	0.1581	0.0619
-4.92989	0.1609	0.0589
-4.92889	0.1661	0.0529
-4.92789	0.1692	0.0509
-4.92689	0.172	0.0477
-4.92589	0.1763	0.044
-4.92489	0.1803	0.0421
-4.92389	0.1825	0.0402
-4.92289	0.185	0.0353
-4.92189	0.1873	0.0343
-4.92089	0.1909	0.0338
-4.91989	0.1933	0.0307
-4.91889	0.1961	0.0311
-4.91789	0.1998	0.0297
-4.91689	0.2044	0.0261
-4.91589	0.2067	0.0269
-4.91489	0.2093	0.0267
-4.91389	0.2109	0.0257
-4.91289	0.2145	0.0223
-4.91189	0.2165	0.0224
-4.91089	0.2174	0.0212
-4.90989	0.2205	0.0221
-4.90889	0.2232	0.0206
-4.90789	0.2258	0.0216
-4.90689	0.2291	0.0198
-4.90589	0.2321	0.02
-4.90489	0.2334	0.0176
-4.90389	0.2362	0.0168
-4.90289	0.2355	0.0168
-4.90189	0.2391	0.0183
-4.90089	0.2422	0.0171
-4.89989	0.2424	0.0153
-4.89889	0.2449	0.0181
-4.89789	0.2494	0.0174
-4.89689	0.2491	0.0144
-4.89589	0.2537	0.0147
-4.89489	0.2553	0.0157
-4.89389	0.2554	0.0133
-4.89289	0.2594	0.0153
-4.89189	0.2593	0.0151
-4.89089	0.2619	0.0125
-4.88989	0.2634	0.0123
-4.88889	0.2655	0.013
-4.88789	0.2683	0.0129
-4.88689	0.2691	0.014
-4.88589	0.2708	0.0112
-4.88489	0.2748	0.0113
-4.88389	0.2772	0.0128
-4.88289	0.2786	0.0119
-4.88189	0.2784	0.0127
-4.88089	0.2826	0.0125
-4.87989	0.2828	0.0105
-4.87889	0.286	0.0097
-4.87789	0.2872	0.0115
-4.87689	0.2899	0.0105
-4.87589	0.2907	0.011
-4.87489	0.2929	0.0104
-4.87389	0.2933	0.0096
-4.87289	0.2968	0.0097
-4.87189	0.2964	0.01
-4.87089	0.3004	0.0115
-4.86989	0.3013	0.0088
-4.86889	0.3026	0.0085
-4.86789	0.3056	0.0109
-4.86689	0.3074	0.0077
-4.86589	0.3076	0.0094
-4.86489	0.31	0.0099
-4.86389	0.3109	0.01
-4.86289	0.3138	0.0081
-4.86189	0.3156	0.0087
-4.86089	0.317	0.0075
-4.85989	0.3175	0.0094
-4.85889	0.3204	0.0095
-4.85789	0.3221	0.0076
-4.85689	0.3242	0.0077
-4.85589	0.3248	0.009
-4.85489	0.3286	0.0079
-4.85389	0.3279	0.0071
-4.85289	0.3298	0.0074
-4.85189	0.3341	0.0069
-4.85089	0.3343	0.0081
-4.84989	0.3349	0.0073
-4.84889	0.3387	0.0091
-4.84789	0.3391	0.0087
-4.84689	0.342	0.0078
-4.84589	0.3433	0.0066
-4.84489	0.3434	0.0065
-4.84389	0.3447	0.0061
-4.84289	0.3461	0.0064
-4.84189	0.3478	0.0081
-4.84089	0.3494	0.0076
-4.83989	0.3531	0.008
-4.83889	0.3539	0.0076
-4.83789	0.3548	0.0075
-4.83689	0.3559	0.0067
-4.83589	0.3589	0.0069
-4.83489	0.361	0.0065
-4.83389	0.3614	0.0073
-4.83289	0.3623	0.0066
-4.83189	0.3632	0.0054
-4.83089	0.3641	0.0076
-4.82989	0.3658	0.0069
-4.82889	0.3668	0.0051
-4.82789	0.3694	0.0049
-4.82689	0.3707	0.0061
-4.82589	0.3711	0.0054
-4.82489	0.3738	0.0062
-4.82389	0.3756	0.0071
-4.82289	0.3774	0.0055
-4.82189	0.3784	0.0062
-4.82089	0.3781	0.0043
-4.81989	0.3815	0.0053
-4.81889	0.3824	0.0055
-4.81789	0.3822	0.0057
-4.81689	0.3835	0.0043
-4.81589	0.3862	0.0058
-4.81489	0.3889	0.0071
-4.81389	0.3874	0.0051
-4.81289	0.3914	0.0051
-4.81189	0.3919	0.0051
-4.81089	0.3925	0.0068
-4.80989	0.3931	0.0042
-4.80889	0.395	0.0043
-4.80789	0.3981	0.0066
-4.80689	0.3993	0.0056
-4.80589	0.3998	0.0049
-4.80489	0.3992	0.0047
-4.80389	0.4	0.0042
-4.80289	0.4012	0.0037
-4.80189	0.4032	0.0046
-4.80089	0.405	0.0061
-4.79989	0.4067	0.0042
-4.79889	0.4074	0.0043
-4.79789	0.4091	0.0043
-4.79689	0.4094	0.0039
-4.79589	0.4112	0.0052
-4.79489	0.4129	0.0039
-4.79389	0.4128	0.0035
-4.79289	0.4138	0.0055
-4.79189	0.4137	0.0047
-4.79089	0.4174	0.0058
-4.78989	0.4174	0.004
-4.78889	0.4191	0.003
-4.78789	0.4179	0.0028
-4.78689	0.4198	0.0048
-4.78589	0.4212	0.0058
-4.78489	0.4235	0.0029
-4.78389	0.4228	0.0031
-4.78289	0.4239	0.0036
-4.78189	0.425	0.0043
-4.78089	0.4275	0.0037
-4.77989	0.4266	0.0028
-4.77889	0.4266	0.0033
-4.77789	0.4306	0.0036
-4.77689	0.4315	0.0052
-4.77589	0.4313	0.0049
-4.77489	0.4306	0.0021
-4.77389	0.4342	0.0043
-4.77289	0.4325	0.0033
-4.77189	0.4345	0.0042
-4.77089	0.4353	0.0025
-4.76989	0.4348	0.0031
-4.76889	0.4361	0.0023
-4.76789	0.4373	0.0034
-4.76689	0.4399	0.002
-4.76589	0.4393	0.0023
-4.76489	0.4396	0.0033
-4.76389	0.4401	0.0034
-4.76289	0.4416	0.003
-4.76189	0.4417	0.0027
-4.76089	0.4442	0.0033
-4.75989	0.443	0.0038
-4.75889	0.4434	0.0046
-4.75789	0.4464	0.0018
-4.75689	0.4466	0.002
-4.75589	0.4471	0.004
-4.75489	0.4487	0.0039
-4.75389	0.4484	0.0045
-4.75289	0.4493	0.0043
-4.75189	0.4506	0.0025
-4.75089	0.4518	0.0047
-4.74989	0.4516	0.0021
-4.74889	0.4516	0.0029
-4.74789	0.4516	0.0032
-4.74689	0.4517	0.0022
-4.74589	0.4539	0.0047
-4.74489	0.4553	0.0034
-4.74389	0.4538	0.0037
-4.74289	0.4562	0.0022
-4.74189	0.4568	0.0047
-4.74089	0.4557	0.0052
-4.73989	0.4591	0.0036
-4.73889	0.4593	0.0044
-4.73789	0.4594	0.0041
-4.73689	0.4598	0.0057
-4.73589	0.46	0.004
-4.73489	0.4599	0.0051
-4.73389	0.4603	0.0059
-4.73289	0.4614	0.0068
-4.73189	0.462	0.0077
-4.73089	0.4629	0.0063
-4.72989	0.463	0.0097
-4.72889	0.4632	0.011
-4.72789	0.4667	0.0098
-4.72689	0.4674	0.0123
-4.72589	0.4662	0.0125
-4.72489	0.4689	0.0149
-4.72389	0.4691	0.0164
-4.72289	0.4681	0.0167
-4.72189	0.4719	0.02
-4.72089	0.4697	0.0231
-4.71989	0.4717	0.026
-4.71889	0.4721	0.0281
-4.71789	0.4738	0.0305
-4.71689	0.4752	0.0365
-4.71589	0.4761	0.0406
-4.71489	0.4782	0.0438
-4.71389	0.4791	0.0513
-4.71289	0.4806	0.0575
-4.71189	0.4835	0.0648
-4.71089	0.4851	0.0733
-4.70989	0.4891	0.0818
-4.70889	0.4904	0.0929
-4.70789	0.4929	0.1019
-4.70689	0.496	0.1168
-4.70589	0.4991	0.1307
-4.70489	0.5005	0.148
-4.70389	0.5046	0.1678
-4.70289	0.5084	0.1915
-4.70189	0.5109	0.2191
-4.70089	0.5162	0.2494
-4.69989	0.5187	0.2838
-4.69889	0.5186	0.3204
-4.69789	0.5205	0.3607
-4.69689	0.5228	0.4012
-4.69589	0.5223	0.4388
-4.69489	0.521	0.4769
-4.69389	0.5222	0.506
-4.69289	0.5204	0.5328
-4.69189	0.5218	0.5539
-4.69089	0.5198	0.5673
-4.68989	0.5183	0.5757
-4.68889	0.5132	0.5809
-4.68789	0.511	0.5843
-4.68689	0.5039	0.5861
-4.68589	0.4928	0.5896
-4.68489	0.4797	0.5921
-4.68389	0.4641	0.5926
-4.68289	0.4502	0.5944
-4.68189	0.4348	0.5949
-4.68089	0.4205	0.5941
-4.67989	0.4076	0.5938
-4.67889	0.3935	0.5952
-4.67789	0.3803	0.5943
-4.67689	0.3687	0.5934
-4.67589	0.3521	0.5924
-4.67489	0.3367	0.5914
-4.67389	0.3217	0.5893
-4.67289	0.3043	0.587
-4.67189	0.282	0.5801
-4.67089	0.2569	0.5704
-4.66989	0.234	0.5547
-4.66889	0.2131	0.5348
-4.66789	0.195	0.5143
-4.66689	0.1779	0.4923
-4.66589	0.1652	0.4708
-4.66489	0.1541	0.451
-4.66389	0.1443	0.433
-4.66289	0.1364	0.4145
-4.66189	0.1326	0.3966
-4.66089	0.1277	0.3789
-4.65989	0.1221	0.3603
-4.65889	0.1179	0.3434
-4.65789	0.1173	0.3235
-4.65689	0.1136	0.3061
-4.65589	0.1135	0.2888
-4.65489	0.1122	0.2691
-4.65389	0.1117	0.2531
-4.65289	0.1126	0.2335
-4.65189	0.1142	0.2165
-4.65089	0.1161	0.2001
-4.64989	0.1177	0.1828
-4.64889	0.118	0.167
-4.64789	0.1216	0.1543
-4.64689	0.1243	0.1411
-4.64589	0.1291	0.1285
-4.64489	0.133	0.1179
-4.64389	0.1366	0.1063
-4.64289	0.1387	0.0953
-4.64189	0.1415	0.0891
-4.64089	0.1458	0.0821
-4.63989	0.1501	0.0746
-4.63889	0.1536	0.0695
-4.63789	0.1566	0.0629
-4.63689	0.162	0.0577
-4.63589	0.1657	0.0529
-4.63489	0.1682	0.05
-4.63389	0.1722	0.0465
-4.63289	0.1745	0.0437
-4.63189	0.1789	0.0412
-4.63089	0.1813	0.0376
-4.62989	0.1844	0.0374
-4.62889	0.1897	0.0357
-4.62789	0.1907	0.0327
-4.62689	0.1954	0.033
-4.62589	0.1959	0.0317
-4.62489	0.1996	0.0295
-4.62389	0.2035	0.0274
-4.62289	0.2048	0.0277
-4.62189	0.2096	0.0261
-4.62089	0.2093	0.0262
-4.61989	0.2134	0.0228
-4.61889	0.2143	0.0229
-4.61789	0.2171	0.0227
-4.61689	0.2197	0.0235
-4.61589	0.224	0.0222
-4.61489	0.2258	0.0215
-4.61389	0.2291	0.0205
-4.61289	0.2299	0.0207
-4.61189	0.2336	0.0201
-4.61089	0.2337	0.0178
-4.60989	0.2387	0.0187
-4.60889	0.239	0.0174
-4.60789	0.2413	0.0158
-4.60689	0.2452	0.0158
-4.60589	0.2444	0.0162
-4.60489	0.2471	0.0167
-4.60389	0.2498	0.015
-4.60289	0.253	0.014
-4.60189	0.2555	0.0145
-4.60089	0.2567	0.0138
-4.59989	0.259	0.0141
-4.59889	0.2602	0.0156
-4.59789	0.2634	0.0157
-4.59689	0.2635	0.0132
-4.59589	0.266	0.0134
-4.59489	0.269	0.0142
-4.59389	0.2699	0.0126
-4.59289	0.2722	0.0136
-4.59189	0.2754	0.0129
-4.59089	0.2749	0.0119
-4.58989	0.2762	0.0125
-4.58889	0.2799	0.0133
-4.58789	0.2816	0.0101
-4.58689	0.2848	0.0123
-4.58589	0.2844	0.0119
-4.58489	0.2853	0.011
-4.58389	0.2883	0.0108
-4.58289	0.2905	0.0104
-4.58189	0.2911	0.0117
-4.58089	0.2942	0.0091
-4.57989	0.2955	0.0108
-4.57889	0.2965	0.0114
-4.57789	0.2991	0.011
-4.57689	0.3004	0.0099
-4.57589	0.3022	0.0102
-4.57489	0.304	0.0099
-4.57389	0.3074	0.0078
-4.57289	0.3076	0.0098
-4.57189	0.3113	0.0081
-4.57089	0.3131	0.0098
-4.56989	0.3133	0.0091
-4.56889	0.3159	0.0089
-4.56789	0.3158	0.0077
-4.56689	0.3181	0.0084
-4.56589	0.3207	0.0073
-4.56489	0.322	0.009
-4.56389	0.325	0.0072
-4.56289	0.3259	0.0083
-4.56189	0.3281	0.008
-4.56089	0.3281	0.0073
-4.55989	0.3299	0.0093
-4.55889	0.3314	0.0081
-4.55789	0.3349	0.0086
-4.55689	0.3357	0.0081
-4.55589	0.3365	0.0092
-4.55489	0.3388	0.0069
-4.55389	0.3417	0.009
-4.55289	0.3438	0.0086
-4.55189	0.3429	0.0069
-4.55089	0.3456	0.0078
-4.54989	0.3484	0.0077
-4.54889	0.3498	0.0058
-4.54789	0.3513	0.0063
-4.54689	0.3523	0.0085
-4.54589	0.3546	0.0076
-4.54489	0.3535	0.0054
-4.54389	0.3551	0.0081
-4.54289	0.3572	0.007
-4.54189	0.3602	0.0059
-4.54089	0.3615	0.0065
-4.53989	0.3625	0.008
-4.53889	0.3652	0.0061
-4.53789	0.3661	0.0055
-4.53689	0.3668	0.0079
-4.53589	0.3691	0.0066
-4.53489	0.3707	0.0075
-4.53389	0.3708	0.0049
-4.53289	0.374	0.0065
-4.53189	0.3727	0.0076
-4.53089	0.3747	0.0064
-4.52989	0.3775	0.0066
-4.52889	0.3788	0.0045
-4.52789	0.3809	0.006
-4.52689	0.3823	0.0062
-4.52589	0.3836	0.0044
-4.52489	0.3831	0.0059
-4.52389	0.3843	0.0066
-4.52289	0.3849	0.0071
-4.52189	0.3878	0.0045
-4.52089	0.3882	0.0067
-4.51989	0.3906	0.004
-4.51889	0.3902	0.0053
-4.51789	0.3932	0.0044
-4.51689	0.3932	0.0051
-4.51589	0.3942	0.0048
-4.51489	0.3966	0.0048
-4.51389	0.3987	0.0037
-4.51289	0.3991	0.006
-4.51189	0.3995	0.004
-4.51089	0.4022	0.0051
-4.50989	0.4014	0.0056
-4.50889	0.403	0.0041
-4.50789	0.405	0.0062
-4.50689	0.4053	0.0042
-4.50589	0.4073	0.0033
-4.50489	0.4092	0.005
-4.50389	0.41	0.0064
-4.50289	0.4103	0.0046
-4.50189	0.4118	0.0059
-4.50089	0.4127	0.0054
-4.49989	0.4152	0.0033
-4.49889	0.4148	0.0049
-4.49789	0.4153	0.0043
-4.49689	0.4179	0.0034
-4.49589	0.4187	0.0035
-4.49489	0.4208	0.0029
-4.49389	0.4213	0.0039
-4.49289	0.4206	0.005
-4.49189	0.4224	0.0035
-4.49089	0.4249	0.0057
-4.48989	0.4241	0.004
-4.48889	0.4262	0.0027
-4.48789	0.4257	0.0038
-4.48689	0.4259	0.0045
-4.48589	0.4284	0.0034
-4.48489	0.4276	0.0041
-4.48389	0.4305	0.0031
-4.48289	0.4301	0.003
-4.48189	0.4305	0.0053
-4.48089	0.434	0.0039
-4.47989	0.4325	0.0036
-4.47889	0.4332	0.0027
-4.47789	0.4356	0.0034
-4.47689	0.436	0.0044
-4.47589	0.4368	0.0049
-4.47489	0.4377	0.0024
-4.47389	0.4379	0.0038
-4.47289	0.4411	0.0042
-4.47189	0.4401	0.004
-4.47089	0.4417	0.0035
-4.46989	0.4432	0.0027
-4.46889	0.4414	0.0025
-4.46789	0.4435	0.0035
-4.46689	0.4435	0.0025
-4.46589	0.4446	0.0042
-4.46489	0.4447	0.0038
-4.46389	0.4478	0.0023
-4.46289	0.4475	0.0046
-4.46189	0.4489	0.0042
-4.46089	0.4498	0.0038
-4.45989	0.4493	0.0017
-4.45889	0.4505	0.0019
-4.45789	0.4495	0.0022
-4.45689	0.4528	0.0027
-4.45589	0.4511	0.0034
-4.45489	0.4522	0.0038
-4.45389	0.4522	0.0025
-4.45289	0.453	0.002
-4.45189	0.4532	0.0028
-4.45089	0.4551	0.0037
-4.44989	0.4543	0.0036
-4.44889	0.4577	0.0049
-4.44789	0.4575	0.0046
-4.44689	0.4586	0.0042
-4.44589	0.4581	0.0042
-4.44489	0.4597	0.0036
-4.44389	0.4607	0.0032
-4.44289	0.4584	0.0061
-4.44189	0.4598	0.0069
-4.44089	0.4615	0.0061
-4.43989	0.4621	0.0079
-4.43889	0.464	0.0059
-4.43789	0.4634	0.0089
-4.43689	0.4655	0.0081
-4.43589	0.4637	0.0082
-4.43489	0.4664	0.0092
-4.43389	0.4672	0.0101
-4.43289	0.4656	0.012
-4.43189	0.4685	0.0134
-4.43089	0.4693	0.0149
-4.42989	0.4692	0.0162
-4.42889	0.4693	0.0185
-4.42789	0.4709	0.0209
-4.42689	0.472	0.0241
-4.42589	0.4728	0.0259
-4.42489	0.473	0.0313
-4.42389	0.4756	0.0339
-4.42289	0.4773	0.039
-4.42189	0.4785	0.0431
-4.42089	0.4806	0.0479
-4.41989	0.4828	0.0545
-4.41889	0.4843	0.0633
-4.41789	0.4848	0.0706
-4.41689	0.4885	0.0791
-4.41589	0.4882	0.0892
-4.41489	0.4925	0.0996
-4.41389	0.4945	0.1142
-4.41289	0.4965	0.1286
-4.41189	0.5014	0.1457
-4.41089	0.5045	0.1642
-4.40989	0.5085	0.187
-4.40889	0.5119	0.2117
-4.40789	0.514	0.2407
-4.40689	0.5181	0.2749
-4.40589	0.5198	0.3148
-4.40489	0.5198	0.3543
-4.40389	0.5217	0.3927
-4.40289	0.5234	0.4323
-4.40189	0.5232	0.4713
-4.40089	0.5209	0.5031
-4.39989	0.5228	0.5284
-4.39889	0.5227	0.5513
-4.39789	0.5198	0.5656
-4.39689	0.517	0.5735
-4.39589	0.5165	0.5813
-4.39489	0.5114	0.5837
-4.39389	0.5055	0.585
-4.39289	0.4951	0.589
-4.39189	0.4824	0.5907
-4.39089	0.4691	0.5935
-4.38989	0.4537	0.5933
-4.38889	0.4374	0.5955
-4.38789	0.4234	0.5964
-4.38689	0.4109	0.5938
-4.38589	0.3983	0.5938
-4.38489	0.3854	0.5949
-4.38389	0.3689	0.593
-4.38289	0.3565	0.5937
-4.38189	0.3409	0.5927
-4.38089	0.3268	0.5887
-4.37989	0.3067	0.586
-4.37889	0.2862	0.5792
-4.37789	0.2643	0.5706
-4.37689	0.2391	0.5579
-4.37589	0.2184	0.5376
-4.37489	0.1998	0.5184
-4.37389	0.1827	0.4958
-4.37289	0.1686	0.4772
-4.37189	0.1576	0.4563
-4.37089	0.1474	0.4368
-4.36989	0.1396	0.4172
-4.36889	0.1347	0.3992
-4.36789	0.1282	0.381
-4.36689	0.1241	0.3624
-4.36589	0.1211	0.3468
-4.36489	0.1159	0.3291
-4.36389	0.116	0.309
-4.36289	0.113	0.2907
-4.36189	0.1101	0.2729
-4.36089	0.1125	0.2548
-4.35989	0.111	0.2377
-4.35889	0.1136	0.2191
-4.35789	0.1142	0.2022
-4.35689	0.1176	0.1882
-4.35589	0.1185	0.1698
-4.35489	0.1212	0.1573
-4.35389	0.1237	0.1415
-4.35289	0.1285	0.1296
-4.35189	0.1302	0.1187
-4.35089	0.1343	0.1084
-4.34989	0.1387	0.0994
-4.34889	0.144	0.0899
-4.34789	0.1468	0.0818
-4.34689	0.1491	0.0752
-4.34589	0.1533	0.0702
-4.34489	0.1572	0.0627
-4.34389	0.1602	0.0593
-4.34289	0.1647	0.0547
-4.34189	0.1668	0.052
-4.34089	0.1701	0.0484
-4.33989	0.1764	0.0431
-4.33889	0.1781	0.0432
-4.33789	0.1817	0.0408
-4.33689	0.185	0.0371
-4.33589	0.1885	0.0338
-4.33489	0.1915	0.0325
-4.33389	0.1923	0.0309
-4.33289	0.1971	0.0305
-4.33189	0.1994	0.0298
-4.33089	0.2037	0.0276
-4.32989	0.2052	0.0261
-4.32889	0.2071	0.0248
-4.32789	0.2105	0.0239
-4.32689	0.2134	0.0243
-4.32589	0.2159	0.0227
-4.32489	0.2181	0.0211
-4.32389	0.2191	0.0203
-4.32289	0.224	0.0214
-4.32189	0.2243	0.0201
-4.32089	0.2274	0.0204
-4.31989	0.2306	0.0181
-4.31889	0.2308	0.0201
-4.31789	0.2362	0.0177
-4.31689	0.2366	0.0175
-4.31589	0.2396	0.0168
-4.31489	0.2412	0.0158
-4.31389	0.2427	0.0155
-4.31289	0.2464	0.0158
-4.31189	0.249	0.0172
-4.31089	0.2485	0.0161
-4.30989	0.2531	0.015
-4.30889	0.2541	0.0144
-4.30789	0.2569	0.0161
-4.30689	0.2574	0.0138
-4.30589	0.2596	0.0134
-4.30489	0.2627	0.0154
-4.30389	0.2654	0.0126
-4.30289	0.2659	0.0149
-4.30189	0.2672	0.0125
-4.30089	0.2689	0.0116
-4.29989	0.2719	0.0115
-4.29889	0.2729	0.0131
-4.29789	0.2744	0.0113
-4.29689	0.2763	0.0108
-4.29589	0.2808	0.0131
-4.29489	0.2821	0.0119
-4.29389	0.2844	0.0117
-4.29289	0.284	0.0113
-4.29189	0.2878	0.0127
-4.29089	0.2875	0.0121
-4.28989	0.2916	0.0103
-4.28889	0.2927	0.0093
-4.28789	0.2927	0.0111
-4.28689	0.294	0.0105
-4.28589	0.2978	0.011
-4.28489	0.2976	0.0109
-4.28389	0.2991	0.0103
-4.28289	0.3028	0.0095
-4.28189	0.3045	0.0081
-4.28089	0.3045	0.01
-4.27989	0.309	0.0076
-4.27889	0.3104	0.0091
-4.27789	0.3121	0.0084
-4.27689	0.3142	0.0077
-4.27589	0.3136	0.0084
-4.27489	0.3179	0.0073
-4.27389	0.3172	0.0073
-4.27289	0.3189	0.0075
-4.27189	0.3223	0.0102
-4.27089	0.3239	0.007
-4.26989	0.3263	0.0077
-4.26889	0.3274	0.0068
-4.26789	0.3279	0.0067
-4.26689	0.3309	0.009
-4.26589	0.3331	0.0078
-4.26489	0.3331	0.0087
-4.26389	0.3368	0.0085
-4.26289	0.3363	0.0072
-4.26189	0.3378	0.0075
-4.26089	0.3411	0.0064
-4.25989	0.3421	0.0082
-4.25889	0.3438	0.0062
-4.25789	0.345	0.0079
-4.25689	0.3465	0.0085
-4.25589	0.3493	0.0071
-4.25489	0.3505	0.0072
-4.25389	0.352	0.0076
-4.25289	0.354	0.0059
-4.25189	0.3562	0.0084
-4.25089	0.3551	0.0065
-4.24989	0.3585	0.0079
-4.24889	0.3591	0.0065
-4.24789	0.3612	0.0051
-4.24689	0.3628	0.0071
-4.24589	0.3622	0.0055
-4.24489	0.3663	0.0059
-4.24389	0.3671	0.0069
-4.24289	0.3675	0.0062
-4.24189	0.3697	0.0049
-4.24089	0.3719	0.0047
-4.23989	0.3715	0.006
-4.23889	0.3749	0.0046
-4.23789	0.3751	0.0061
-4.23689	0.3777	0.0074
-4.23589	0.3765	0.0071
-4.23489	0.3779	0.0059
-4.23389	0.38	0.0063
-4.23289	0.381	0.0066
-4.23189	0.3822	0.0049
-4.23089	0.3842	0.006
-4.22989	0.3854	0.0058
-4.22889	0.3883	0.0061
-4.22789	0.3869	0.0039
-4.22689	0.3885	0.0067
-4.22589	0.3918	0.0065
-4.22489	0.3939	0.0065
-4.22389	0.3949	0.0059
-4.22289	0.3959	0.0047
-4.22189	0.3973	0.0065
-4.22089	0.3971	0.005
-4.21989	0.3994	0.0035
-4.21889	0.4007	0.0063
-4.21789	0.3998	0.0063
-4.21689	0.402	0.0065
-4.21589	0.4037	0.0036
-4.21489	0.4041	0.0053
-4.21389	0.4045	0.0051
-4.21289	0.407	0.0039
-4.21189	0.4076	0.0053
-4.21089	0.409	0.0061
-4.20989	0.4089	0.0047
-4.20889	0.4121	0.0062
-4.20789	0.4122	0.0048
-4.20689	0.4134	0.0033
-4.20589	0.4139	0.0049
-4.20489	0.4176	0.0055
-4.20389	0.4171	0.0047
-4.20289	0.4175	0.0059
-4.20189	0.4202	0.0047
-4.20089	0.4191	0.0035
-4.19989	0.4197	0.0028
-4.19889	0.4211	0.0045
-4.19789	0.424	0.0057
-4.19689	0.424	0.0041
-4.19589	0.426	0.0038
-4.19489	0.4254	0.0034
-4.19389	0.4258	0.0043
-4.19289	0.4295	0.0052
-4.19189	0.4293	0.0042
-4.19089	0.4285	0.0042
-4.18989	0.4318	0.0023
-4.18889	0.4303	0.0031
-4.18789	0.4322	0.0031
-4.18689	0.432	0.0046
-4.18589	0.4359	0.0049
-4.18489	0.4366	0.0044
-4.18389	0.4351	0.0036
-4.18289	0.4366	0.004
-4.18189	0.4392	0.0049
-4.18089	0.4394	0.0043
-4.17989	0.4392	0.0045
-4.17889	0.4394	0.0035
-4.17789	0.4411	0.0022
-4.17689	0.4417	0.0047
-4.17589	0.4411	0.0045
-4.17489	0.4435	0.0035
-4.17389	0.4457	0.0032
-4.17289	0.4437	0.0021
-4.17189	0.4469	0.0047
-4.17089	0.4459	0.0032
-4.16989	0.4457	0.0043
-4.16889	0.4479	0.0025
-4.16789	0.4497	0.0017
-4.16689	0.4504	0.0036
-4.16589	0.4497	0.0025
-4.16489	0.449	0.0018
-4.16389	0.451	0.0023
-4.16289	0.451	0.0039
-4.16189	0.4524	0.0033
-4.16089	0.4532	0.0025
-4.15989	0.4546	0.0031
-4.15889	0.4544	0.0026
-4.15789	0.4539	0.0028
-4.15689	0.4569	0.003
-4.15589	0.455	0.0031
-4.15489	0.4565	0.0022
-4.15389	0.4582	0.0031
-4.15289	0.4569	0.0032
-4.15189	0.4602	0.0037
-4.15089	0.459	0.006
-4.14989	0.461	0.0055
-4.14889	0.4606	0.0063
-4.14789	0.4612	0.0065
-4.14689	0.4625	0.0051
-4.14589	0.4622	0.0075
-4.14489	0.4628	0.0067
-4.14389	0.4635	0.0073
-4.14289	0.463	0.0081
-4.14189	0.4665	0.0083
-4.14089	0.466	0.0104
-4.13989	0.4667	0.0116
-4.13889	0.4672	0.0135
-4.13789	0.4698	0.0147
-4.13689	0.4693	0.0179
-4.13589	0.4713	0.0185
-4.13489	0.4722	0.021
-4.13389	0.4726	0.0233
-4.13289	0.4742	0.0264
-4.13189	0.4729	0.0289
-4.13089	0.4771	0.0345
-4.12989	0.4772	0.0391
-4.12889	0.4774	0.0435
-4.12789	0.479	0.0468
-4.12689	0.4817	0.0523
-4.12589	0.4826	0.0612
-4.12489	0.4862	0.0694
-4.12389	0.4876	0.0773
-4.12289	0.4909	0.0873
-4.12189	0.4929	0.0971
-4.12089	0.4944	0.1103
-4.11989	0.4985	0.1249
-4.11889	0.501	0.142
-4.11789	0.5026	0.1589
-4.11689	0.5056	0.1817
-4.11589	0.5096	0.2077
-4.11489	0.513	0.2357
-4.11389	0.5168	0.2677
-4.11289	0.5175	0.3068
-4.11189	0.5213	0.3437
-4.11089	0.5232	0.3841
-4.10989	0.5239	0.4249
-4.10889	0.5235	0.4636
-4.10789	0.5225	0.4966
-4.10689	0.5235	0.5234
-4.10589	0.5211	0.5475
-4.10489	0.5184	0.5621
-4.10389	0.5188	0.5733
-4.10289	0.5145	0.5787
-4.10189	0.5119	0.5826
-4.10089	0.5062	0.5843
-4.09989	0.4978	0.5896
-4.09889	0.4856	0.5893
-4.09789	0.4718	0.5917
-4.09689	0.4554	0.5957
-4.09589	0.4424	0.5962
-4.09489	0.4267	0.5944
-4.09389	0.4123	0.5941
-4.09289	0.3984	0.5947
-4.09189	0.3873	0.5935
-4.09089	0.3723	0.5934
-4.08989	0.3589	0.5923
-4.08889	0.3451	0.5911
-4.08789	0.3299	0.5915
-4.08689	0.3123	0.5857
-4.08589	0.2899	0.5826
-4.08489	0.2687	0.5744
-4.08389	0.2426	0.5596
-4.08289	0.2218	0.5425
-4.08189	0.204	0.5207
-4.08089	0.1847	0.4996
-4.07989	0.1716	0.4792
-4.07889	0.1595	0.4605
-4.07789	0.1478	0.4396
-4.07689	0.1422	0.4209
-4.07589	0.1334	0.4019
-4.07489	0.1279	0.3836
-4.07389	0.1247	0.3655
-4.07289	0.122	0.35
-4.07189	0.1176	0.3321
-4.07089	0.1155	0.3142
-4.06989	0.1141	0.2943
-4.06889	0.112	0.2765
-4.06789	0.1102	0.2595
-4.06689	0.1112	0.2407
-4.06589	0.1131	0.2242
-4.06489	0.1156	0.2062
-4.06389	0.1157	0.1891
-4.06289	0.119	0.1726
-4.06189	0.1198	0.1602
-4.06089	0.1256	0.1462
-4.05989	0.1265	0.1316
-4.05889	0.1326	0.1211
-4.05789	0.1336	0.1086
-4.05689	0.1376	0.0997
-4.05589	0.1411	0.091
-4.05489	0.1463	0.0825
-4.05389	0.1488	0.0784
-4.05289	0.1541	0.0699
-4.05189	0.1565	0.0634
-4.05089	0.1605	0.0605
-4.04989	0.1628	0.0552
-4.04889	0.1668	0.052
-4.04789	0.1723	0.0471
-4.04689	0.1744	0.0463
-4.04589	0.1769	0.0429
-4.04489	0.1815	0.0411
-4.04389	0.1827	0.0376
-4.04289	0.1868	0.0339
-4.04189	0.1887	0.0349
-4.04089	0.1936	0.0308
-4.03989	0.1961	0.0301
-4.03889	0.1982	0.0307
-4.03789	0.2028	0.0278
-4.03689	0.2053	0.0277
-4.03589	0.2089	0.0259
-4.03489	0.2097	0.0266
-4.03389	0.2114	0.0247
-4.03289	0.2154	0.0232
-4.03189	0.2181	0.0213
-4.03089	0.2218	0.0222
-4.02989	0.2223	0.0203
-4.02889	0.2238	0.0206
-4.02789	0.2262	0.0216
-4.02689	0.231	0.0205
-4.02589	0.2314	0.0195
-4.02489	0.2336	0.0182
-4.02389	0.2351	0.0179
-4.02289	0.2382	0.0188
-4.02189	0.241	0.0176
-4.02089	0.2412	0.0157
-4.01989	0.2442	0.0164
-4.01889	0.2464	0.0168
-4.01789	0.2498	0.0154
-4.01689	0.2505	0.0161
-4.01589	0.2538	0.0139
-4.01489	0.2546	0.014
-4.01389	0.2564	0.0144
-4.01289	0.261	0.0151
-4.01189	0.2605	0.0137
-4.01089	0.2631	0.0125
-4.00989	0.2641	0.0124
-4.00889	0.2672	0.0138
-4.00789	0.2702	0.0139
-4.00689	0.2708	0.0137
-4.00589	0.2743	0.0129
-4.00489	0.2747	0.0133
-4.00389	0.2772	0.0113
-4.00289	0.2778	0.0132
-4.00189	0.2819	0.0129
-4.00089	0.2811	0.0099
-3.99989	0.2844	0.0113
-3.99889	0.2852	0.0097
-3.99789	0.288	0.0102
-3.99689	0.2913	0.0125
-3.99589	0.2929	0.0094
-3.99489	0.2947	0.0109
-3.99389	0.2936	0.0105
-3.99289	0.2966	0.0095
-3.99189	0.2995	0.0105
-3.99089	0.2999	0.0108
-3.98989	0.3023	0.0095
-3.98889	0.3023	0.0086
-3.98789	0.3049	0.0098
-3.98689	0.3089	0.0079
-3.98589	0.3098	0.0092
-3.98489	0.3116	0.0085
-3.98389	0.313	0.0101
-3.98289	0.3136	0.0082
-3.98189	0.3146	0.0089
-3.98089	0.3185	0.0094
-3.97989	0.3208	0.0081
-3.97889	0.3215	0.0072
-3.97789	0.3224	0.0099
-3.97689	0.324	0.0076
-3.97589	0.3251	0.0067
-3.97489	0.3288	0.0075
-3.97389	0.3314	0.0095
-3.97289	0.3318	0.0078
-3.97189	0.333	0.0065
-3.97089	0.3343	0.007
-3.96989	0.338	0.009
-3.96889	0.3379	0.0086
-3.96789	0.3386	0.006
-3.96689	0.3412	0.0082
-3.96589	0.3445	0.0073
-3.96489	0.3443	0.0067
-3.96389	0.348	0.0059
-3.96289	0.3467	0.0086
-3.96189	0.3484	0.0079
-3.96089	0.3501	0.0081
-3.95989	0.3523	0.0075
-3.95889	0.3539	0.007
-3.95789	0.357	0.006
-3.95689	0.3565	0.0075
-3.95589	0.3581	0.0053
-3.95489	0.3596	0.0073
-3.95389	0.363	0.0065
-3.95289	0.3649	0.0072
-3.95189	0.3637	0.0052
-3.95089	0.3665	0.0049
-3.94989	0.368	0.0072
-3.94889	0.3678	0.0047
-3.94789	0.3693	0.0061
-3.94689	0.3708	0.0077
-3.94589	0.374	0.0059
-3.94489	0.3753	0.0049
-3.94389	0.3745	0.0065
-3.94289	0.3784	0.0073
-3.94189	0.3801	0.007
-3.94089	0.3803	0.0049
-3.93989	0.3834	0.0064
-3.93889	0.3827	0.0065
-3.93789	0.3852	0.0056
-3.93689	0.3854	0.0051
-3.93589	0.3871	0.0048
-3.93489	0.389	0.0062
-3.93389	0.3893	0.0054
-3.93289	0.3896	0.0045
-3.93189	0.3932	0.004
-3.93089	0.3929	0.0043
-3.92989	0.3937	0.0045
-3.92889	0.3951	0.0055
-3.92789	0.397	0.0065
-3.92689	0.3979	0.0039
-3.92589	0.3983	0.0038
-3.92489	0.4018	0.0039
-3.92389	0.402	0.0045
-3.92289	0.402	0.0065
-3.92189	0.4049	0.0061
-3.92089	0.4055	0.006
-3.91989	0.4066	0.0065
-3.91889	0.409	0.0036
-3.91789	0.4096	0.0064
-3.91689	0.409	0.0056
-3.91589	0.4101	0.006
-3.91489	0.4117	0.0053
-3.91389	0.4134	0.0034
-3.91289	0.4134	0.005
-3.91189	0.4167	0.0057
-3.91089	0.4186	0.0049
-3.90989	0.4175	0.0059
-3.90889	0.4184	0.0035
-3.90789	0.421	0.004
-3.90689	0.4198	0.004
-3.90589	0.4234	0.0029
-3.90489	0.423	0.005
-3.90389	0.4243	0.0054
-3.90289	0.4237	0.0053
-3.90189	0.4243	0.0049
-3.90089	0.4283	0.0046
-3.89989	0.428	0.0043
-3.89889	0.4275	0.0038
-3.89789	0.4304	0.0039
-3.89689	0.4313	0.0027
-3.89589	0.4305	0.0048
-3.89489	0.4339	0.004
-3.89389	0.4338	0.0024
-3.89289	0.4335	0.0027
-3.89189	0.4364	0.0037
-3.89089	0.4358	0.0027
-3.88989	0.4369	0.0025
-3.88889	0.4366	0.003
-3.88789	0.4393	0.0039
-3.88689	0.4393	0.003
-3.88589	0.4409	0.0046
-3.88489	0.4412	0.0042
-3.88389	0.4411	0.0032
-3.88289	0.4409	0.0031
-3.88189	0.4445	0.0029
-3.88089	0.4447	0.0018
-3.87989	0.4463	0.0037
-3.87889	0.4457	0.0016
-3.87789	0.446	0.0041
-3.87689	0.4463	0.0028
-3.87589	0.4467	0.0019
-3.87489	0.4493	0.0046
-3.87389	0.4482	0.0027
-3.87289	0.4512	0.0026
-3.87189	0.4498	0.0034
-3.87089	0.4518	0.0032
-3.86989	0.4506	0.0025
-3.86889	0.4529	0.0037
-3.86789	0.4534	0.004
-3.86689	0.4538	0.0023
-3.86589	0.4528	0.0027
-3.86489	0.4563	0.002
-3.86389	0.4543	0.0045
-3.86289	0.4547	0.0029
-3.86189	0.4559	0.0043
-3.86089	0.4559	0.0026
-3.85989	0.4576	0.0054
-3.85889	0.4576	0.003
-3.85789	0.4581	0.0035
-3.85689	0.4599	0.0045
-3.85589	0.4613	0.0051
-3.85489	0.4605	0.007
-3.85389	0.4625	0.0075
-3.85289	0.4636	0.0075
-3.85189	0.4638	0.0084
-3.85089	0.4642	0.0073
-3.84989	0.4655	0.0089
-3.84889	0.4647	0.0098
-3.84789	0.4666	0.0091
-3.84689	0.4665	0.011
-3.84589	0.4666	0.0141
-3.84489	0.4669	0.0158
-3.84389	0.4688	0.0157
-3.84289	0.4701	0.0176
-3.84189	0.4703	0.019
-3.84089	0.4723	0.0224
-3.83989	0.4728	0.0256
-3.83889	0.474	0.0276
-3.83789	0.474	0.033
-3.83689	0.4756	0.0373
-3.83589	0.4786	0.0401
-3.83489	0.4785	0.0454
-3.83389	0.4825	0.0537
-3.83289	0.4828	0.0593
-3.83189	0.4857	0.0666
-3.83089	0.4881	0.0756
-3.82989	0.4904	0.0831
-3.82889	0.4914	0.096
-3.82789	0.4938	0.1086
-3.82689	0.4972	0.1198
-3.82589	0.5009	0.1354
-3.82489	0.5019	0.1558
-3.82389	0.5077	0.1752
-3.82289	0.5088	0.2015
-3.82189	0.5142	0.2287
-3.82089	0.5169	0.2612
-3.81989	0.5191	0.297
-3.81889	0.5202	0.3354
-3.81789	0.5233	0.3759
-3.81689	0.5232	0.4159
-3.81589	0.5233	0.4545
-3.81489	0.5237	0.4867
-3.81389	0.5216	0.5185
-3.81289	0.5218	0.5434
-3.81189	0.5217	0.5579
-3.81089	0.5183	0.5705
-3.80989	0.5178	0.5779
-3.80889	0.515	0.5807
-3.80789	0.5092	0.5863
-3.80689	0.4991	0.5866
-3.80589	0.49	0.5907
-3.80489	0.4745	0.5921
-3.80389	0.4606	0.5934
-3.80289	0.4461	0.5931
-3.80189	0.4309	0.5943
-3.80089	0.4154	0.5942
-3.79989	0.4047	0.5942
-3.79889	0.3906	0.5944
-3.79789	0.3774	0.5938
-3.79689	0.3631	0.5941
-3.79589	0.3475	0.5933
-3.79489	0.3333	0.5909
-3.79389	0.3175	0.5881
-3.79289	0.2978	0.5839
-3.79189	0.2749	0.5778
-3.79089	0.2499	0.5627
-3.78989	0.2286	0.5459
-3.78889	0.2073	0.5287
-3.78789	0.1892	0.5069
-3.78689	0.1746	0.4861
-3.78589	0.1617	0.4665
-3.78489	0.151	0.4449
-3.78389	0.1441	0.4282
-3.78289	0.1362	0.4089
-3.78189	0.1307	0.3887
-3.78089	0.1265	0.3702
-3.77989	0.1211	0.3553
-3.77889	0.1176	0.336
-3.77789	0.1171	0.3204
-3.77689	0.115	0.2999
-3.77589	0.1132	0.2832
-3.77489	0.1108	0.2628
-3.77389	0.1108	0.2451
-3.77289	0.113	0.227
-3.77189	0.1153	0.211
-3.77089	0.1151	0.1943
-3.76989	0.118	0.1784
-3.76889	0.1216	0.1638
-3.76789	0.1219	0.1479
-3.76689	0.1251	0.135
-3.76589	0.1313	0.1237
-3.76489	0.1342	0.1114
-3.76389	0.1358	0.103
-3.76289	0.1399	0.0931
-3.76189	0.1449	0.0865
-3.76089	0.1493	0.0779
-3.75989	0.1513	0.0735
-3.75889	0.155	0.065
-3.75789	0.1592	0.0628
-3.75689	0.1635	0.0573
-3.75589	0.1677	0.0525
-3.75489	0.1697	0.0479
-3.75389	0.1724	0.0459
-3.75289	0.1762	0.0423
-3.75189	0.1803	0.0389
-3.75089	0.1835	0.0371
-3.74989	0.1874	0.0354
-3.74889	0.1885	0.0345
-3.74789	0.1916	0.0314
-3.74689	0.1957	0.031
-3.74589	0.1977	0.0293
-3.74489	0.1996	0.029
-3.74389	0.2052	0.0271
-3.74289	0.2076	0.0253
-3.74189	0.2089	0.0244
-3.74089	0.213	0.0244
-3.73989	0.2132	0.0247
-3.73889	0.2172	0.0244
-3.73789	0.2209	0.0208
-3.73689	0.2225	0.0227
-3.73589	0.2245	0.0194
-3.73489	0.2278	0.0186
-3.73389	0.2281	0.0213
-3.73289	0.2327	0.0201
-3.73189	0.2324	0.0201
-3.73089	0.2358	0.0173
-3.72989	0.2395	0.0174
-3.72889	0.2396	0.0169
-3.72789	0.2416	0.0165
-3.72689	0.2445	0.0178
-3.72589	0.2454	0.0153
-3.72489	0.2494	0.0161
-3.72389	0.2499	0.017
-3.72289	0.2527	0.0155
-3.72189	0.2554	0.0143
-3.72089	0.2555	0.0148
-3.71989	0.259	0.0137
-3.71889	0.2611	0.0129
-3.71789	0.2616	0.0143
-3.71689	0.2643	0.015
-3.71589	0.2673	0.0135
-3.71489	0.2693	0.0115
-3.71389	0.2701	0.014
-3.71289	0.2722	0.0117
-3.71189	0.2731	0.0111
-3.71089	0.2756	0.012
-3.70989	0.2799	0.0123
-3.70889	0.2796	0.0124
-3.70789	0.2835	0.01
-3.70689	0.2842	0.0112
-3.70589	0.2849	0.0112
-3.70489	0.2888	0.0102
-3.70389	0.2899	0.0094
-3.70289	0.2924	0.0107
-3.70189	0.2941	0.011
-3.70089	0.2953	0.0114
-3.69989	0.2972	0.0097
-3.69889	0.2972	0.0098
-3.69789	0.2982	0.01
-3.69689	0.3004	0.0103
-3.69589	0.302	0.0084
-3.69489	0.3053	0.0083
-3.69389	0.307	0.0083
-3.69289	0.3089	0.0108
-3.69189	0.31	0.0102
-3.69089	0.3116	0.0093
-3.68989	0.3144	0.009
-3.68889	0.3156	0.0089
-3.68789	0.3165	0.009
-3.68689	0.3187	0.0075
-3.68589	0.3212	0.0067
-3.68489	0.323	0.0096
-3.68389	0.3244	0.0077
-3.68289	0.3244	0.0097
-3.68189	0.3277	0.0093
-3.68089	0.3296	0.0091
-3.67989	0.3323	0.0069
-3.67889	0.3331	0.0083
-3.67789	0.3332	0.0073
-3.67689	0.336	0.0073
-3.67589	0.3374	0.0061
-3.67489	0.3398	0.009
-3.67389	0.3427	0.0068
-3.67289	0.3419	0.0074
-3.67189	0.3433	0.0066
-3.67089	0.346	0.0062
-3.66989	0.3489	0.0078
-3.66889	0.348	0.0062
-3.66789	0.3513	0.0069
-3.66689	0.3534	0.0068
-3.66589	0.3534	0.0066
-3.66489	0.3556	0.0053
-3.66389	0.356	0.0066
-3.66289	0.3568	0.0072
-3.66189	0.3603	0.0055
-3.66089	0.3605	0.0075
-3.65989	0.3625	0.0078
-3.65889	0.3659	0.008
-3.65789	0.3656	0.0056
-3.65689	0.3686	0.0049
-3.65589	0.367	0.0067
-3.65489	0.3714	0.0057
-3.65389	0.3719	0.0071
-3.65289	0.3732	0.007
-3.65189	0.3743	0.007
-3.65089	0.3758	0.0049
-3.64989	0.3763	0.0069
-3.64889	0.3789	0.0066
-3.64789	0.3787	0.005
-3.64689	0.3827	0.0067
-3.64589	0.3843	0.0073
-3.64489	0.3849	0.0071
-3.64389	0.3867	0.0065
-3.64289	0.3856	0.0071
-3.64189	0.388	0.0064
-3.64089	0.3888	0.0051
-3.63989	0.39	0.0069
-3.63889	0.393	0.0046
-3.63789	0.3922	0.0058
-3.63689	0.3938	0.0045
-3.63589	0.3968	0.0047
-3.63489	0.3974	0.0057
-3.63389	0.3976	0.0039
-3.63289	0.3996	0.0054
-3.63189	0.3993	0.0039
-3.63089	0.4027	0.0064
-3.62989	0.4025	0.0035
-3.62889	0.4032	0.0062
-3.62789	0.404	0.0048
-3.62689	0.408	0.0053
-3.62589	0.409	0.0047
-3.62489	0.4075	0.0053
-3.62389	0.4101	0.0062
-3.62289	0.4117	0.0061
-3.62189	0.4117	0.004
-3.62089	0.4121	0.0037
-3.61989	0.4151	0.0043
-3.61889	0.4143	0.0052
-3.61789	0.4173	0.0042
-3.61689	0.4177	0.0055
-3.61589	0.4195	0.0058
-3.61489	0.4187	0.0039
-3.61389	0.4219	0.0053
-3.61289	0.4223	0.003
-3.61189	0.424	0.0029
-3.61089	0.4251	0.0053
-3.60989	0.4257	0.0043
-3.60889	0.4243	0.0034
-3.60789	0.4282	0.0033
-3.60689	0.427	0.003
-3.60589	0.4294	0.0049
-3.60489	0.4282	0.0025
-3.60389	0.4296	0.0038
-3.60289	0.4304	0.0051
-3.60189	0.4309	0.0037
-3.60089	0.434	0.0025
-3.59989	0.4326	0.0046
-3.59889	0.4365	0.0027
-3.59789	0.4353	0.0038
-3.59689	0.4383	0.0034
-3.59589	0.4388	0.004
-3.59489	0.4372	0.0044
-3.59389	0.4405	0.0039
-3.59289	0.4408	0.0039
-3.59189	0.4418	0.0047
-3.59089	0.4431	0.0039
-3.58989	0.4426	0.0038
-3.58889	0.4443	0.0021
-3.58789	0.4445	0.0043
-3.58689	0.444	0.0028
-3.58589	0.4461	0.0028
-3.58489	0.4475	0.0029
-3.58389	0.4464	0.0014
-3.58289	0.4469	0.0039
-3.58189	0.4495	0.0037
-3.58089	0.4504	0.004
-3.57989	0.45	0.0017
-3.57889	0.4518	0.002
-3.57789	0.4515	0.0038
-3.57689	0.4517	0.0045
-3.57589	0.4513	0.003
-3.57489	0.4516	0.0036
-3.57389	0.4538	0.0047
-3.57289	0.4549	0.0028
-3.57189	0.4556	0.0033
-3.57089	0.4553	0.0041
-3.56989	0.4551	0.0022
-3.56889	0.4557	0.005
-3.56789	0.4581	0.0033
-3.56689	0.4568	0.0051
-3.56589	0.4593	0.0048
-3.56489	0.4584	0.0032
-3.56389	0.4608	0.0045
-3.56289	0.4607	0.0046
-3.56189	0.4599	0.0059
-3.56089	0.4631	0.0055
-3.55989	0.4627	0.0067
-3.55889	0.4636	0.0083
-3.55789	0.4649	0.0091
-3.55689	0.4655	0.0091
-3.55589	0.466	0.0094
-3.55489	0.4667	0.0109
-3.55389	0.4663	0.0117
-3.55289	0.4687	0.0127
-3.55189	0.4677	0.0142
-3.55089	0.4699	0.0172
-3.54989	0.4687	0.0187
-3.54889	0.4701	0.021
-3.54789	0.4701	0.0224
-3.54689	0.4715	0.0255
-3.54589	0.4731	0.0273
-3.54489	0.4753	0.0302
-3.54389	0.4774	0.0342
-3.54289	0.4776	0.0409
-3.54189	0.4782	0.043
-3.54089	0.4798	0.0501
-3.53989	0.4835	0.0564
-3.53889	0.4834	0.0644
-3.53789	0.4876	0.0737
-3.53689	0.4874	0.0814
-3.53589	0.4916	0.091
-3.53489	0.4943	0.1022
-3.53389	0.496	0.1182
-3.53289	0.4997	0.1304
-3.53189	0.5023	0.1483
-3.53089	0.5042	0.1673
-3.52989	0.5092	0.1925
-3.52889	0.513	0.2179
-3.52789	0.5148	0.2488
-3.52689	0.5185	0.2832
-3.52589	0.5212	0.3234
-3.52489	0.5211	0.3625
-3.52389	0.5216	0.4045
-3.52289	0.5216	0.4426
-3.52189	0.5231	0.4779
-3.52089	0.5234	0.5081
-3.51989	0.522	0.5367
-3.51889	0.5219	0.5537
-3.51789	0.5196	0.5687
-3.51689	0.5187	0.5775
-3.51589	0.5133	0.5806
-3.51489	0.5115	0.5853
-3.51389	0.5027	0.5883
-3.51289	0.4942	0.5907
-3.51189	0.4784	0.5915
-3.51089	0.4653	0.5929
-3.50989	0.4504	0.5939
-3.50889	0.4336	0.5943
-3.50789	0.4223	0.5947
-3.50689	0.4072	0.5943
-3.50589	0.3938	0.5964
-3.50489	0.3822	0.5942
-3.50389	0.3674	0.5952
-3.50289	0.3528	0.592
-3.50189	0.3397	0.5916
-3.50089	0.3207	0.5895
-3.49989	0.3014	0.5852
-3.49889	0.2808	0.5808
-3.49789	0.2591	0.5689
-3.49689	0.2348	0.5531
-3.49589	0.2138	0.533
-3.49489	0.1965	0.5123
-3.49389	0.1796	0.4926
-3.49289	0.1646	0.4728
-3.49189	0.1554	0.4528
-3.49089	0.1466	0.4333
-3.48989	0.1368	0.4143
-3.48889	0.132	0.3956
-3.48789	0.1257	0.3756
-3.48689	0.1227	0.3605
-3.48589	0.1188	0.3434
-3.48489	0.1159	0.3242
-3.48389	0.1131	0.3053
-3.48289	0.111	0.2885
-3.48189	0.1108	0.2696
-3.48089	0.1114	0.2505
-3.47989	0.1126	0.2328
-3.47889	0.1146	0.2168
-3.47789	0.116	0.1997
-3.47689	0.1172	0.1838
-3.47589	0.12	0.1665
-3.47489	0.1229	0.1539
-3.47389	0.1244	0.1385
-3.47289	0.1288	0.1289
-3.47189	0.1341	0.1177
-3.47089	0.1372	0.1058
-3.46989	0.1387	0.095
-3.46889	0.1442	0.0894
-3.46789	0.1468	0.0804
-3.46689	0.1497	0.0737
-3.46589	0.1533	0.0681
-3.46489	0.1568	0.0636
-3.46389	0.1631	0.0573
-3.46289	0.1648	0.0542
-3.46189	0.1693	0.0507
-3.46089	0.1712	0.048
-3.45989	0.1767	0.0423
-3.45889	0.1804	0.042
-3.45789	0.1825	0.0405
-3.45689	0.1865	0.0366
-3.45589	0.1882	0.0341
-3.45489	0.191	0.0329
-3.45389	0.1936	0.0329
-3.45289	0.1977	0.0297
-3.45189	0.2004	0.0282
-3.45089	0.2019	0.0292
-3.44989	0.2069	0.0253
-3.44889	0.2091	0.0268
-3.44789	0.2125	0.0232
-3.44689	0.2149	0.0249
-3.44589	0.2166	0.0233
-3.44489	0.219	0.0234
-3.44389	0.2219	0.0217
-3.44289	0.2222	0.0225
-3.44189	0.2256	0.0201
-3.44089	0.2275	0.0209
-3.43989	0.2322	0.0193
-3.43889	0.233	0.0176
-3.43789	0.2344	0.0182
-3.43689	0.2383	0.0185
-3.43589	0.2401	0.0161
-3.43489	0.2408	0.0179
-3.43389	0.2444	0.0165
-3.43289	0.2459	0.0152
-3.43189	0.2471	0.0162
-3.43089	0.2518	0.0171
-3.42989	0.2531	0.0166
-3.42889	0.2553	0.0145
-3.42789	0.2555	0.0153
-3.42689	0.2591	0.0154
-3.42589	0.2595	0.0132
-3.42489	0.2618	0.0147
-3.42389	0.2655	0.0145
-3.42289	0.2658	0.0139
-3.42189	0.2666	0.0125
-3.42089	0.2714	0.0119
-3.41989	0.2726	0.0129
-3.41889	0.2754	0.0131
-3.41789	0.2772	0.0132
-3.41689	0.2764	0.012
-3.41589	0.2798	0.0118
-3.41489	0.2815	0.0108
-3.41389	0.2846	0.012
-3.41289	0.2847	0.0128
-3.41189	0.2875	0.0118
-3.41089	0.2875	0.0111
-3.40989	0.291	0.0103
-3.40889	0.2938	0.0112
-3.40789	0.2951	0.0092
-3.40689	0.2948	0.01
-3.40589	0.297	0.011
-3.40489	0.2987	0.0084
-3.40389	0.3023	0.0111
-3.40289	0.3035	0.0093
-3.40189	0.304	0.0105
-3.40089	0.3066	0.0084
-3.39989	0.3074	0.0087
-3.39889	0.311	0.0076
-3.39789	0.3131	0.0082
-3.39689	0.3133	0.0102
-3.39589	0.3163	0.0075
-3.39489	0.3174	0.0101
-3.39389	0.3181	0.0085
-3.39289	0.321	0.0097
-3.39189	0.323	0.0093
-3.39089	0.3242	0.0097
-3.38989	0.3257	0.0072
-3.38889	0.3269	0.0064
-3.38789	0.329	0.0064
-3.38689	0.331	0.0071
-3.38589	0.3332	0.0073
-3.38489	0.3333	0.0075
-3.38389	0.3342	0.0065
-3.38289	0.3384	0.007
-3.38189	0.3386	0.0089
-3.38089	0.3411	0.0075
-3.37989	0.3432	0.0079
-3.37889	0.3452	0.007
-3.37789	0.3444	0.0081
-3.37689	0.3488	0.0077
-3.37589	0.3497	0.008
-3.37489	0.3511	0.0069
-3.37389	0.3513	0.0083
-3.37289	0.3532	0.0074
-3.37189	0.3541	0.0075
-3.37089	0.3559	0.0074
-3.36989	0.359	0.0071
-3.36889	0.3603	0.0065
-3.36789	0.3602	0.0054
-3.36689	0.3618	0.0065
-3.36589	0.3626	0.005
-3.36489	0.3657	0.0048
-3.36389	0.3675	0.0061
-3.36289	0.3666	0.0055
-3.36189	0.3695	0.0054
-3.36089	0.3699	0.0052
-3.35989	0.3711	0.0051
-3.35889	0.3758	0.0054
-3.35789	0.3745	0.0068
-3.35689	0.377	0.0049
-3.35589	0.379	0.0047
-3.35489	0.381	0.0066
-3.35389	0.3799	0.0071
-3.35289	0.382	0.0046
-3.35189	0.3839	0.005
-3.35089	0.3836	0.0044
-3.34989	0.3873	0.0063
-3.34889	0.3868	0.0042
-3.34789	0.3901	0.0057
-3.34689	0.3897	0.0067
-3.34589	0.3927	0.0062
-3.34489	0.3916	0.0048
-3.34389	0.3938	0.0051
-3.34289	0.3943	0.005
-3.34189	0.3953	0.0045
-3.34089	0.3984	0.004
-3.33989	0.3997	0.0062
-3.33889	0.4009	0.0059
-3.33789	0.401	0.005
-3.33689	0.404	0.0037
-3.33589	0.405	0.0039
-3.33489	0.4045	0.0052
-3.33389	0.4076	0.006
-3.33289	0.4076	0.0041
-3.33189	0.4078	0.0056
-3.33089	0.4085	0.0056
-3.32989	0.4109	0.003
-3.32889	0.4108	0.005
-3.32789	0.4131	0.0058
-3.32689	0.4157	0.0031
-3.32589	0.4162	0.0055
-3.32489	0.4168	0.0048
-3.32389	0.4163	0.0042
-3.32289	0.4199	0.0035
-3.32189	0.4195	0.005
-3.32089	0.4205	0.0039
-3.31989	0.4216	0.0059
-3.31889	0.4234	0.0033
-3.31789	0.4226	0.004
-3.31689	0.4234	0.003
-3.31589	0.4267	0.0032
-3.31489	0.4265	0.0052
-3.31389	0.4291	0.0035
-3.31289	0.4289	0.005
-3.31189	0.4289	0.0033
-3.31089	0.4303	0.0035
-3.30989	0.4305	0.0028
-3.30889	0.4333	0.0044
-3.30789	0.4337	0.0024
-3.30689	0.4339	0.0029
-3.30589	0.4348	0.0044
-3.30489	0.4345	0.0048
-3.30389	0.4378	0.0047
-3.30289	0.4381	0.0027
-3.30189	0.4371	0.002
-3.30089	0.4385	0.0045
-3.29989	0.4415	0.0035
-3.29889	0.442	0.0031
-3.29789	0.4427	0.0037
-3.29689	0.443	0.0018
-3.29589	0.4422	0.0017
-3.29489	0.4454	0.0047
-3.29389	0.4443	0.0024
-3.29289	0.4467	0.0031
-3.29189	0.4456	0.0036
-3.29089	0.4455	0.0025
-3.28989	0.4484	0.0019
-3.28889	0.449	0.0021
-3.28789	0.4501	0.0038
-3.28689	0.4501	0.0035
-3.28589	0.4504	0.0037
-3.28489	0.4511	0.0044
-3.28389	0.4509	0.0042
-3.28289	0.4532	0.0041
-3.28189	0.4536	0.0017
-3.28089	0.4523	0.0033
-3.27989	0.4555	0.0047
-3.27889	0.4536	0.0028
-3.27789	0.4553	0.004
-3.27689	0.4574	0.0024
-3.27589	0.4574	0.0026
-3.27489	0.4561	0.0026
-3.27389	0.4581	0.0048
-3.27289	0.4576	0.0048
-3.27189	0.46	0.0055
-3.27089	0.4613	0.0055
-3.26989	0.4599	0.0055
-3.26889	0.4616	0.0039
-3.26789	0.4621	0.007
-3.26689	0.4635	0.0061
-3.26589	0.4637	0.0078
-3.26489	0.4649	0.0074
-3.26389	0.4637	0.007
-3.26289	0.4662	0.0089
-3.26189	0.4658	0.01
-3.26089	0.468	0.0113
-3.25989	0.4686	0.0112
-3.25889	0.4669	0.0152
-3.25789	0.468	0.015
-3.25689	0.4702	0.0174
-3.25589	0.4695	0.0209
-3.25489	0.4718	0.0218
-3.25389	0.4718	0.0248
-3.25289	0.4729	0.0269
-3.25189	0.475	0.0309
-3.25089	0.4756	0.0358
-3.24989	0.4763	0.0373
-3.24889	0.4796	0.042
-3.24789	0.4792	0.049
-3.24689	0.4808	0.0556
-3.24589	0.483	0.0607
-3.24489	0.4863	0.0689
-3.24389	0.4891	0.0809
-3.24289	0.4889	0.0893
-3.24189	0.4925	0.1019
-3.24089	0.4966	0.1139
-3.23989	0.497	0.1278
-3.23889	0.5005	0.1469
-3.23789	0.5055	0.165
-3.23689	0.5096	0.1859
-3.23589	0.5128	0.2145
-3.23489	0.5158	0.245
-3.23389	0.5181	0.2771
-3.23289	0.519	0.3163
-3.23189	0.5224	0.3556
-3.23089	0.5233	0.3975
-3.22989	0.5216	0.4354
-3.22889	0.5214	0.4719
-3.22789	0.5215	0.5052
-3.22689	0.5229	0.5297
-3.22589	0.5224	0.5521
-3.22489	0.5194	0.5655
-3.22389	0.5163	0.5759
-3.22289	0.5146	0.5798
-3.22189	0.5124	0.5848
-3.22089	0.5043	0.5863
-3.21989	0.4953	0.5893
-3.21889	0.4814	0.5913
-3.21789	0.4664	0.5919
-3.21689	0.4538	0.5945
-3.21589	0.4366	0.5938
-3.21489	0.4244	0.5954
-3.21389	0.4113	0.5965
-3.21289	0.3977	0.5945
-3.21189	0.3846	0.5962
-3.21089	0.3711	0.5943
-3.20989	0.3566	0.5923
-3.20889	0.3397	0.5903
-3.20789	0.3248	0.5901
-3.20689	0.3068	0.5865
-3.20589	0.2847	0.581
-3.20489	0.2636	0.5704
-3.20389	0.2392	0.5547
-3.20289	0.2188	0.5368
-3.20189	0.1971	0.5168
-3.20089	0.1822	0.4947
-3.19989	0.1691	0.4751
-3.19889	0.1571	0.4543
-3.19789	0.1462	0.4373
-3.19689	0.1383	0.4164
-3.19589	0.1341	0.4005
-3.19489	0.1269	0.3804
-3.19389	0.1251	0.3646
-3.19289	0.1193	0.3445
-3.19189	0.1186	0.327
-3.19089	0.1158	0.3099
-3.18989	0.1141	0.2926
-3.18889	0.1107	0.2735
-3.18789	0.1131	0.2558
-3.18689	0.1112	0.2369
-3.18589	0.1127	0.221
-3.18489	0.1133	0.2033
-3.18389	0.1161	0.1862
-3.18289	0.1208	0.171
-3.18189	0.1209	0.1553
-3.18089	0.1257	0.1435
-3.17989	0.1283	0.1312
-3.17889	0.1336	0.1182
-3.17789	0.1357	0.1074
-3.17689	0.1406	0.0971
-3.17589	0.1425	0.0905
-3.17489	0.1481	0.0827
-3.17389	0.1501	0.0768
-3.17289	0.1559	0.0678
-3.17189	0.1591	0.0622
-3.17089	0.1607	0.0587
-3.16989	0.1649	0.0548
-3.16889	0.1673	0.0503
-3.16789	0.1734	0.0464
-3.16689	0.1737	0.0456
-3.16589	0.1787	0.0421
-3.16489	0.1824	0.0375
-3.16389	0.1844	0.0359
-3.16289	0.1887	0.0354
-3.16189	0.1917	0.0341
-3.16089	0.1932	0.0307
-3.15989	0.1967	0.0311
-3.15889	0.1997	0.0288
-3.15789	0.2015	0.0295
-3.15689	0.2041	0.0275
-3.15589	0.2066	0.025
-3.15489	0.2099	0.0247
-3.15389	0.2137	0.0225
-3.15289	0.2146	0.0242
-3.15189	0.2191	0.0239
-3.15089	0.222	0.0215
-3.14989	0.2225	0.0208
-3.14889	0.2242	0.0196
-3.14789	0.2287	0.0185
-3.14689	0.2298	0.018
-3.14589	0.2314	0.0181
-3.14489	0.235	0.019
-3.14389	0.2365	0.0169
-3.14289	0.2381	0.0184
-3.14189	0.24	0.0168
-3.14089	0.2445	0.0164
-3.13989	0.245	0.0158
-3.13889	0.2472	0.0174
-3.13789	0.2497	0.0148
-3.13689	0.2515	0.0149
-3.13589	0.2529	0.0147
-3.13489	0.2577	0.0154
-3.13389	0.2567	0.0134
-3.13289	0.2619	0.0127
-3.13189	0.2615	0.0157
-3.13089	0.2627	0.014
-3.12989	0.2647	0.0132
-3.12889	0.2678	0.0141
-3.12789	0.2711	0.012
-3.12689	0.2728	0.0119
-3.12589	0.2741	0.0121
-3.12489	0.2755	0.0133
-3.12389	0.2761	0.0105
-3.12289	0.279	0.0102
-3.12189	0.2825	0.012
-3.12089	0.2818	0.011
-3.11989	0.2856	0.0128
-3.11889	0.2881	0.0117
-3.11789	0.2884	0.0096
-3.11689	0.2897	0.012
-3.11589	0.2919	0.0109
-3.11489	0.2943	0.0096
-3.11389	0.2954	0.0096
-3.11289	0.2977	0.0109
-3.11189	0.3001	0.0089
-3.11089	0.3002	0.0102
-3.10989	0.3016	0.0082
-3.10889	0.3041	0.011
-3.10789	0.3053	0.0104
-3.10689	0.3082	0.0084
-3.10589	0.3109	0.0105
-3.10489	0.3112	0.0089
-3.10389	0.3113	0.0074
-3.10289	0.3138	0.0087
-3.10189	0.3152	0.0098
-3.10089	0.3194	0.0082
-3.09989	0.3199	0.0072
-3.09889	0.3205	0.0071
-3.09789	0.324	0.0093
-3.09689	0.3238	0.008
-3.09589	0.3271	0.0091
-3.09489	0.3276	0.0075
-3.09389	0.331	0.0092
-3.09289	0.3334	0.0075
-3.09189	0.3327	0.0076
-3.09089	0.3347	0.0083
-3.08989	0.3375	0.0077
-3.08889	0.338	0.0058
-3.08789	0.3396	0.0073
-3.08689	0.3425	0.0084
-3.08589	0.3434	0.0083
-3.08489	0.3445	0.0063
-3.08389	0.3475	0.008
-3.08289	0.3476	0.0085
-3.08189	0.3493	0.0066
-3.08089	0.3513	0.0081
-3.07989	0.3524	0.0064
-3.07889	0.3546	0.0064
-3.07789	0.3559	0.0077
-3.07689	0.3569	0.0081
-3.07589	0.3583	0.007
-3.07489	0.3624	0.0061
-3.07389	0.3626	0.0063
-3.07289	0.3634	0.008
-3.07189	0.3664	0.0053
-3.07089	0.3653	0.0055
-3.06989	0.3689	0.0064
-3.06889	0.3682	0.007
-3.06789	0.3697	0.0063
-3.06689	0.3711	0.0058
-3.06589	0.3731	0.0071
-3.06489	0.3746	0.0075
-3.06389	0.3767	0.0058
-3.06289	0.3781	0.0061
-3.06189	0.3785	0.0061
-3.06089	0.3821	0.0041
-3.05989	0.3832	0.0066
-3.05889	0.384	0.0052
-3.05789	0.3838	0.0051
-3.05689	0.3854	0.0053
-3.05589	0.3864	0.0049
-3.05489	0.3882	0.0053
-3.05389	0.3893	0.005
-3.05289	0.39	0.0055
-3.05189	0.3921	0.0048
-3.05089	0.3944	0.0059
-3.04989	0.3941	0.0062
-3.04889	0.3958	0.0047
-3.04789	0.3982	0.0053
-3.04689	0.3982	0.0052
-3.04589	0.3987	0.0041
-3.04489	0.4026	0.0033
-3.04389	0.4013	0.0057
-3.04289	0.4036	0.0044
-3.04189	0.406	0.0047
-3.04089	0.4053	0.0039
-3.03989	0.4059	0.0047
-3.03889	0.4082	0.0037
-3.03789	0.4098	0.0049
-3.03689	0.4091	0.0032
-3.03589	0.4114	0.0043
-3.03489	0.413	0.0053
-3.03389	0.4132	0.0046
-3.03289	0.4142	0.0043
-3.03189	0.4152	0.0053
-3.03089	0.4188	0.0045
-3.02989	0.4192	0.0056
-3.02889	0.4204	0.0035
-3.02789	0.4217	0.0025
-3.02689	0.4203	0.003
-3.02589	0.423	0.0044
-3.02489	0.4223	0.0047
-3.02389	0.4246	0.0042
-3.02289	0.4265	0.0037
-3.02189	0.4272	0.0054
-3.02089	0.4261	0.0038
-3.01989	0.4278	0.005
-3.01889	0.429	0.0049
-3.01789	0.429	0.0046
-3.01689	0.4307	0.0042
-3.01589	0.4315	0.0043
-3.01489	0.4326	0.0041
-3.01389	0.435	0.0028
-3.01289	0.4357	0.0032
-3.01189	0.4366	0.0045
-3.01089	0.4376	0.0039
-3.00989	0.4368	0.0031
-3.00889	0.4372	0.0038
-3.00789	0.4397	0.0023
-3.00689	0.4408	0.0018
-3.00589	0.4393	0.0019
-3.00489	0.4411	0.0025
-3.00389	0.4432	0.0019
[truncated: 8,003 more rows]
