# Supplementary material for: Ground-state electron transfer in all-polymer donor:acceptor blends enables aqueous processing of water-insoluble conjugated polymers
Source: Nat Commun. 2023 Dec 20;14:8454. doi: 10.1038/s41467-023-44153-7 (PMC10730874; doi:10.1038/s41467-023-44153-7)
Supplement: Supplementary file 4 — Source data [file 41467_2023_44153_MOESM4_ESM.zip › source data/Fig.3.xlsx]

## Sheet: Fig.3a
BBL ratio	conductivity	S.D.
(%)	(S/cm)
1	2.35231e-06	7.13755e-07
0.8	0.000655912	0.000151494
0.66667	0.00235	0.000719001
0.6	0.05705	0.01853
0.5	0.35386	0.06942
0.4	0.24595	0.05462
0.333	0.12405	0.03811
0.2	0.09908	0.01846
0.1	0.03152	0.00624
0.05	0.01379	0.00162
0.02	0.00495	0.00104
0	5.96573e-07	3.48403e-07

## Sheet: Fig.3b
	BBL	BBL:PCAT-K
binding energy	Norm. intensity	Norm. intensity
(eV)	(a.u.)	(a.u.)
20	0.00118	0.0015
19.95	0.00147	0.00156
19.9	0.00134	0.00181
19.85	0.00156	0.00193
19.8	0.00143	0.00209
19.75	0.00154	0.00222
19.7	0.00157	0.00244
19.65	0.00158	0.00246
19.6	0.00141	0.00264
19.55	0.00187	0.00271
19.5	0.00163	0.00316
19.45	0.00168	0.00318
19.4	0.00184	0.00333
19.35	0.00197	0.00368
19.3	0.00232	0.0039
19.25	0.00209	0.00433
19.2	0.0024	0.00444
19.15	0.00216	0.0046
19.1	0.00293	0.00497
19.05	0.00339	0.0055
19	0.00313	0.00591
18.95	0.00297	0.00638
18.9	0.00355	0.00656
18.85	0.00387	0.00724
18.8	0.00423	0.00757
18.75	0.00466	0.00812
18.7	0.0045	0.00884
18.65	0.00434	0.00898
18.6	0.00513	0.00953
18.55	0.00553	0.01019
18.5	0.00531	0.01086
18.45	0.00644	0.01142
18.4	0.00707	0.01236
18.35	0.00638	0.01302
18.3	0.00706	0.01385
18.25	0.00855	0.01476
18.2	0.00807	0.01561
18.15	0.00929	0.01664
18.1	0.00914	0.01753
18.05	0.00965	0.01847
18	0.01114	0.01961
17.95	0.01104	0.02033
17.9	0.01249	0.02194
17.85	0.01285	0.02258
17.8	0.01382	0.02394
17.75	0.01453	0.02516
17.7	0.01507	0.02611
17.65	0.01656	0.02698
17.6	0.01737	0.02795
17.55	0.01817	0.02876
17.5	0.01858	0.03072
17.45	0.01991	0.03297
17.4	0.02157	0.0346
17.35	0.02246	0.0374
17.3	0.02395	0.0423
17.25	0.02428	0.05628
17.2	0.02688	0.09717
17.15	0.02729	0.17838
17.1	0.02707	0.27655
17.05	0.02828	0.36904
17	0.02942	0.45383
16.95	0.03161	0.52869
16.9	0.03177	0.5941
16.85	0.03222	0.65154
16.8	0.03452	0.70555
16.75	0.03499	0.75056
16.7	0.03831	0.78989
16.65	0.04065	0.82574
16.6	0.04709	0.85831
16.55	0.06366	0.885
16.5	0.1061	0.90761
16.45	0.16699	0.92299
16.4	0.22839	0.94084
16.35	0.28104	0.95309
16.3	0.33182	0.96375
16.25	0.3836	0.97175
16.2	0.42524	0.98145
16.15	0.4689	0.98582
16.1	0.51683	0.99044
16.05	0.55289	0.9965
16	0.58978	0.99786
15.95	0.62465	0.99914
15.9	0.65971	1
15.85	0.69359	0.99773
15.8	0.72077	0.99319
15.75	0.76286	0.98343
15.7	0.79112	0.97939
15.65	0.82097	0.97079
15.6	0.85318	0.9546
15.55	0.88231	0.94178
15.5	0.90625	0.92897
15.45	0.93156	0.91214
15.4	0.94336	0.89788
15.35	0.96467	0.88119
15.3	0.98483	0.86542
15.25	0.99702	0.84674
15.2	0.99896	0.82698
15.15	0.99797	0.80958
15.1	1	0.7926
15.05	0.99861	0.77255
15	0.9976	0.75232
14.95	0.98439	0.73675
14.9	0.98901	0.71805
14.85	0.98038	0.70204
14.8	0.96756	0.68308
14.75	0.95795	0.6653
14.7	0.94947	0.64839
14.65	0.94208	0.63062
14.6	0.92739	0.61258
14.55	0.92024	0.59838
14.5	0.91397	0.58188
14.45	0.89962	0.56611
14.4	0.8842	0.55277
14.35	0.87702	0.53658
14.3	0.86668	0.52119
14.25	0.86352	0.50847
14.2	0.85267	0.49584
14.15	0.84132	0.48207
14.1	0.8325	0.46866
14.05	0.82993	0.45716
14	0.81884	0.44608
13.95	0.80075	0.43341
13.9	0.79346	0.42377
13.85	0.78282	0.41237
13.8	0.77315	0.40199
13.75	0.76693	0.39351
13.7	0.75394	0.38413
13.65	0.74121	0.37523
13.6	0.73745	0.36883
13.55	0.72229	0.35912
13.5	0.71567	0.35299
13.45	0.70572	0.34645
13.4	0.69489	0.33902
13.35	0.68406	0.33486
13.3	0.67288	0.33058
13.25	0.66232	0.32399
13.2	0.65836	0.32067
13.15	0.64548	0.31537
13.1	0.63529	0.31236
13.05	0.62549	0.30902
13	0.61867	0.3054
12.95	0.60653	0.30213
12.9	0.601	0.29889
12.85	0.58491	0.29609
12.8	0.57896	0.29562
12.75	0.56994	0.29379
12.7	0.56654	0.29064
12.65	0.55411	0.28953
12.6	0.55236	0.28757
12.55	0.53958	0.28482
12.5	0.52963	0.28384
12.45	0.51978	0.28176
12.4	0.51501	0.28011
12.35	0.50908	0.27818
12.3	0.50292	0.27695
12.25	0.49461	0.2753
12.2	0.48858	0.27148
12.15	0.48321	0.27171
12.1	0.47659	0.26827
12.05	0.47027	0.2684
12	0.46382	0.26472
11.95	0.45424	0.26516
11.9	0.45146	0.26318
11.85	0.44644	0.26114
11.8	0.44156	0.25846
11.75	0.43284	0.25816
11.7	0.43067	0.25634
11.65	0.42304	0.25368
11.6	0.41561	0.25295
11.55	0.4114	0.25153
11.5	0.40746	0.25038
11.45	0.40121	0.24813
11.4	0.39813	0.24715
11.35	0.39352	0.24645
11.3	0.39315	0.24456
11.25	0.38835	0.24329
11.2	0.38499	0.24235
11.15	0.38369	0.24104
11.1	0.38113	0.24092
11.05	0.37901	0.23918
11	0.37586	0.23872
10.95	0.37831	0.23752
10.9	0.37972	0.23604
10.85	0.38015	0.23484
10.8	0.37432	0.23383
10.75	0.37446	0.23365
10.7	0.3758	0.23227
10.65	0.37956	0.23243
10.6	0.37668	0.23261
10.55	0.37478	0.23244
10.5	0.37897	0.23225
10.45	0.37844	0.23362
10.4	0.37685	0.23375
10.35	0.3771	0.2349
10.3	0.37471	0.23475
10.25	0.37288	0.23571
10.2	0.3761	0.23702
10.15	0.37719	0.23788
10.1	0.37756	0.24025
10.05	0.38418	0.23925
10	0.38576	0.24046
9.95	0.39099	0.24357
9.9	0.39644	0.24318
9.85	0.39394	0.24498
9.8	0.40079	0.24478
9.75	0.40546	0.24591
9.7	0.40778	0.24485
9.65	0.41235	0.24535
9.6	0.41314	0.24512
9.55	0.41199	0.2455
9.5	0.41331	0.24525
9.45	0.41381	0.24589
9.4	0.40879	0.24548
9.35	0.40612	0.24366
9.3	0.40612	0.2432
9.25	0.40498	0.24166
9.2	0.40609	0.2412
9.15	0.40326	0.24106
9.1	0.39789	0.24013
9.05	0.39717	0.2373
9	0.39421	0.23794
8.95	0.38889	0.23693
8.9	0.38617	0.23554
8.85	0.38215	0.23371
8.8	0.38019	0.23302
8.75	0.37229	0.23141
8.7	0.3687	0.22983
8.65	0.36926	0.22823
8.6	0.36328	0.22754
8.55	0.36099	0.22508
8.5	0.35857	0.224
8.45	0.35613	0.22244
8.4	0.3526	0.22084
8.35	0.34898	0.21819
8.3	0.34446	0.21581
8.25	0.34395	0.21514
8.2	0.3391	0.21141
8.15	0.33102	0.2099
8.1	0.32989	0.20608
8.05	0.32475	0.20337
8	0.31759	0.20195
7.95	0.31319	0.20014
7.9	0.31462	0.19629
7.85	0.30874	0.19396
7.8	0.30473	0.19099
7.75	0.29877	0.18816
7.7	0.29258	0.18524
7.65	0.2857	0.18338
7.6	0.27836	0.181
7.55	0.27469	0.17872
7.5	0.26818	0.17659
7.45	0.26096	0.17372
7.4	0.25685	0.17254
7.35	0.2523	0.16915
7.3	0.24579	0.16698
7.25	0.24283	0.16608
7.2	0.24059	0.16328
7.15	0.23706	0.15994
7.1	0.23541	0.15846
7.05	0.23311	0.15493
7	0.23344	0.15335
6.95	0.22894	0.15144
6.9	0.22741	0.14889
6.85	0.22889	0.1452
6.8	0.22483	0.14216
6.75	0.22316	0.13932
6.7	0.22299	0.13668
6.65	0.21798	0.13424
6.6	0.21817	0.12922
6.55	0.21385	0.12538
6.5	0.2101	0.12258
6.45	0.2093	0.11912
6.4	0.20682	0.11518
6.35	0.20008	0.11184
6.3	0.19778	0.10811
6.25	0.19424	0.10466
6.2	0.19029	0.10106
6.15	0.18667	0.09738
6.1	0.18448	0.09463
6.05	0.18144	0.0913
6	0.18146	0.08744
5.95	0.17606	0.08506
5.9	0.17563	0.08186
5.85	0.17636	0.07969
5.8	0.177	0.07751
5.75	0.17744	0.07604
5.7	0.17789	0.07526
5.65	0.18168	0.07381
5.6	0.18048	0.07288
5.55	0.18204	0.07291
5.5	0.18295	0.07206
5.45	0.18662	0.07185
5.4	0.18844	0.07179
5.35	0.18923	0.0724
5.3	0.19213	0.07284
5.25	0.19526	0.07284
5.2	0.1955	0.07296
5.15	0.20113	0.07332
5.1	0.20269	0.07329
5.05	0.20126	0.07278
5	0.20374	0.07226
4.95	0.20514	0.07279
4.9	0.20415	0.07114
4.85	0.20275	0.07065
4.8	0.20115	0.06975
4.75	0.19806	0.06853
4.7	0.19518	0.0665
4.65	0.19442	0.06599
4.6	0.18638	0.06356
4.55	0.17856	0.06116
4.5	0.17154	0.05911
4.45	0.16406	0.05741
4.4	0.15275	0.05472
4.35	0.14132	0.05127
4.3	0.13133	0.04944
4.25	0.12209	0.04747
4.2	0.11478	0.04474
4.15	0.10415	0.04238
4.1	0.09565	0.04019
4.05	0.08897	0.03783
4	0.08495	0.03519
3.95	0.07702	0.03289
3.9	0.07227	0.03066
3.85	0.06866	0.02838
3.8	0.06316	0.02689
3.75	0.05958	0.02469
3.7	0.05653	0.02346
3.65	0.05119	0.02094
3.6	0.05022	0.0195
3.55	0.04584	0.01839
3.5	0.04404	0.01675
3.45	0.04133	0.01544
3.4	0.03917	0.01408
3.35	0.03871	0.013
3.3	0.0374	0.01169
3.25	0.03809	0.01103
3.2	0.03708	0.00997
3.15	0.03727	0.00924
3.1	0.03721	0.0085
3.05	0.03691	0.00771
3	0.03756	0.00718
2.95	0.03874	0.00671
2.9	0.03762	0.00641
2.85	0.03834	0.0059
2.8	0.03604	0.00551
2.75	0.03468	0.00526
2.7	0.03397	0.0049
2.65	0.03347	0.00465
2.6	0.03213	0.00447
2.55	0.02958	0.0041
2.5	0.03018	0.00399
2.45	0.02856	0.00365
2.4	0.02765	0.00334
2.35	0.02477	0.00312
2.3	0.02275	0.0029
2.25	0.02067	0.0026
2.2	0.01968	0.00251
2.15	0.01725	0.00223
2.1	0.01688	0.00212
2.05	0.0152	0.00193
2	0.01264	0.00174
1.95	0.01092	0.00158
1.9	0.00913	0.0015
1.85	0.0073	0.00147
1.8	0.00518	0.00138
1.75	0.00409	0.00121
1.7	0.00306	0.0011
1.65	0.0022	0.00101
1.6	0.00186	0.00089534
1.55	0.00154	0.0009216
1.5	0.00133	0.000804003
1.45	0.000765975	0.000663114
1.4	0.000858337	0.00073607
1.35	0.00086152	0.000592898
1.3	0.000796236	0.000528162
1.25	0.000722979	0.000489457
1.2	0.000752439	0.000396635
1.15	0.000393339	0.000369005
1.1	0.000447483	0.000385789
1.05	0.000539846	0.000318427
1	0.000406875	0.000245927
0.95	0.000368655	0.000213503
0.9	0.000584434	0.00020003
0.85	0.000367063	0.000185416
0.8	0.000421206	0.000165322
0.75	0.000276292	0.000141802
0.7	0.000379802	0.000119539
0.65	0.000398116	0.000141346
0.6	0.000503219	0.000112802
0.55	0.000264349	0.000118169
0.5	0.00024524	9.47631e-05
0.45	0.000260368	8.65427e-05
0.4	0.000191892	0.000107094
0.35	0.000271515	8.32317e-05
0.3	0.000265942	8.56294e-05
0.25	0.000301772	7.6153e-05
0.2	0.00039732	7.03302e-05
0.15	0.000425188	4.70391e-05
0.1	0.000240462	7.5468e-05
0.05	0.000234092	4.19013e-05
-2.84217e-13	0.000141729	2.55746e-05
-0.05	0.000341584	4.6354e-05
-0.1	4.37927e-05	3.72202e-05
-0.15	0.00014571	3.85903e-05
-0.2	0.000181541	2.76297e-05
-0.25	2.94608e-05	2.74014e-05
-0.3	4.0608e-05	3.74486e-05
-0.35	0.000121824	5.00075e-05
-0.4	7.48461e-05	1.97518e-05
-0.45	0.000144118	4.98934e-05
-0.5	0.000133767	2.9114e-05
-0.55	5.81253e-05	1.86101e-05
-0.6	0.00022613	1.30157e-05
-0.65	0.000278681	2.44329e-05
-0.7	3.34421e-05	1.89526e-05
-0.75	4.61816e-05	4.68107e-06
-0.8	5.65322e-05	1.37007e-05
-0.85	5.89211e-05	6.85035e-06
-0.9	1.59248e-05	2.56888e-05
-0.95	2.86642e-05	2.85431e-05
-1	3.66267e-05	1.3929e-05
-1.05	1.35358e-05	2.16928e-06
-1.1	0	1.724e-05
-1.15	0.000340787	3.43659e-05
-1.2	0.000100325	4.73816e-05
-1.25	0.000222149	0
-1.3	3.02566e-05	2.59172e-05
-1.35	0.000127397	7.19287e-06
-1.4	3.26455e-05	1.63267e-05
-1.45	9.79361e-05	1.78109e-05
-1.5	4.61816e-05	3.18541e-05
-1.55	2.78685e-05	2.7173e-05
-1.6	6.84759e-05	8.67711e-06
-1.65	0.000117046	1.79251e-05
-1.7	4.77742e-06	1.80392e-05
-1.75	4.5385e-05	2.32912e-05
-1.8	0.000156062	5.94839e-05
-1.85	0.00034238	2.53463e-05
-1.9	6.84759e-05	7.30704e-06
-1.95	7.16651e-06	1.02755e-05
-2	0.000236481	1.38149e-05

## Sheet: Fig.3c
annealing time	conductivity	S.D.
(h)	(S/cm)
0	0.36317	0.04565
2	0.37908	0.05832
4	0.37244	0.07428
7	0.35162	0.04858
20	0.34831	0.05284
32	0.34542	0.04565
50	0.34014	0.04412

## Sheet: Fig.3d
solvent	σ/σo	S.D.
	(a.u.)
CF	0.92772	0.01474
CB	1.08133	0.05568
DMF	1.05217	0.09663
DMSO	0.99099	0.06428
ACN	1.03254	0.03002
THF	1.05375	0.03557
EtOH	0.99656	0.00873
IPA	0.92772	0.01474
