# Supplementary material for: Ground-state electron transfer in all-polymer donor:acceptor blends enables aqueous processing of water-insoluble conjugated polymers
Source: Nat Commun. 2023 Dec 20;14:8454. doi: 10.1038/s41467-023-44153-7 (PMC10730874; doi:10.1038/s41467-023-44153-7)
Supplement: Supplementary file 4 — Source data [file 41467_2023_44153_MOESM4_ESM.zip › source data/Fig.2.xlsx]

## Sheet: Fig.2a
	BBL	PCAT-K	BBL:PCAT-K
wavelength	Norm. intensity	Norm. intensity	Norm. intensity
(nm)	(a.u.)	(a.u.)	(a.u.)
1800	0.02551	0.01999	0.09277
1798	0.02512	0.02007	0.09268
1796	0.02457	0.02009	0.09258
1794	0.02533	0.02004	0.09221
1792	0.02517	0.02004	0.09221
1790	0.02517	0.02015	0.09261
1788	0.02524	0.02003	0.09253
1786	0.02776	0.01989	0.09237
1784	0.02404	0.02011	0.09262
1782	0.02376	0.02018	0.09253
1780	0.02406	0.02023	0.0925
1778	0.02433	0.02016	0.09262
1776	0.0244	0.02025	0.09279
1774	0.0244	0.02028	0.09293
1772	0.02455	0.02026	0.09278
1770	0.02452	0.02026	0.09269
1768	0.02426	0.02018	0.09279
1766	0.02462	0.02028	0.09243
1764	0.02468	0.02027	0.09251
1762	0.02382	0.02039	0.09246
1760	0.02391	0.02028	0.09257
1758	0.02397	0.02037	0.09257
1756	0.02415	0.02032	0.09268
1754	0.02375	0.02042	0.09269
1752	0.02396	0.02032	0.09261
1750	0.02443	0.02038	0.09263
1748	0.02423	0.02041	0.09209
1746	0.02367	0.02043	0.09245
1744	0.02345	0.02048	0.09254
1742	0.024	0.02045	0.09266
1740	0.02442	0.02048	0.09233
1738	0.02322	0.02053	0.09237
1736	0.02332	0.02054	0.09245
1734	0.02367	0.02055	0.0925
1732	0.0241	0.02055	0.09218
1730	0.02375	0.02061	0.09231
1728	0.02359	0.02056	0.09245
1726	0.02336	0.02062	0.09253
1724	0.02309	0.02059	0.09228
1722	0.02332	0.02056	0.09233
1720	0.02369	0.02066	0.09227
1718	0.02443	0.02067	0.09214
1716	0.02384	0.02077	0.09237
1714	0.02303	0.02069	0.09234
1712	0.02349	0.02065	0.09213
1710	0.02354	0.0207	0.09206
1708	0.02377	0.02075	0.09227
1706	0.02347	0.02084	0.09217
1704	0.02279	0.02098	0.09218
1702	0.02262	0.02083	0.09207
1700	0.02349	0.02085	0.09215
1698	0.02381	0.02085	0.09217
1696	0.02395	0.02086	0.09221
1694	0.02283	0.02085	0.09201
1692	0.02258	0.02092	0.09187
1690	0.0231	0.02089	0.09185
1688	0.02314	0.0209	0.09187
1686	0.02343	0.02098	0.09194
1684	0.02398	0.02094	0.09171
1682	0.02307	0.02097	0.0919
1680	0.02252	0.02098	0.09205
1678	0.02274	0.02106	0.09209
1676	0.02318	0.02099	0.09192
1674	0.02366	0.02103	0.09207
1672	0.02366	0.02108	0.09213
1670	0.02369	0.02115	0.09214
1668	0.02346	0.02124	0.09235
1666	0.02331	0.02126	0.09234
1664	0.02319	0.02115	0.0924
1662	0.02317	0.02117	0.09227
1660	0.02338	0.02125	0.09236
1658	0.02339	0.02125	0.09226
1656	0.02367	0.0213	0.09217
1654	0.02328	0.02124	0.09217
1652	0.02297	0.02132	0.0922
1650	0.02283	0.02133	0.0922
1648	0.02282	0.02137	0.0922
1646	0.02287	0.02137	0.09226
1644	0.02291	0.02136	0.092
1642	0.02348	0.02141	0.09215
1640	0.02375	0.02141	0.09217
1638	0.02382	0.02137	0.09214
1636	0.02376	0.02138	0.09221
1634	0.02343	0.0215	0.09228
1632	0.02335	0.02155	0.09226
1630	0.02327	0.02156	0.0921
1628	0.02395	0.02159	0.09218
1626	0.02377	0.0215	0.0922
1624	0.02404	0.02157	0.09224
1622	0.02396	0.02155	0.0922
1620	0.02364	0.02156	0.0921
1618	0.02375	0.02164	0.09214
1616	0.02354	0.02162	0.09216
1614	0.02313	0.02166	0.09224
1612	0.02312	0.02166	0.09226
1610	0.02337	0.02172	0.09231
1608	0.02354	0.02176	0.09239
1606	0.02371	0.02174	0.09218
1604	0.02374	0.02186	0.09224
1602	0.02374	0.02186	0.09227
1600	0.02402	0.02185	0.0923
1598	0.02462	0.02188	0.09236
1596	0.02422	0.02188	0.09239
1594	0.02406	0.02196	0.09247
1592	0.0241	0.02196	0.09235
1590	0.02381	0.02199	0.09236
1588	0.02389	0.02201	0.09242
1586	0.0239	0.02196	0.09245
1584	0.02387	0.02207	0.09262
1582	0.02453	0.02211	0.09266
1580	0.0246	0.02211	0.09258
1578	0.0243	0.02211	0.09259
1576	0.0244	0.02205	0.09251
1574	0.02401	0.02211	0.0925
1572	0.02384	0.02209	0.09245
1570	0.02434	0.02211	0.09233
1568	0.02426	0.02222	0.09258
1566	0.02424	0.02224	0.09272
1564	0.02427	0.02222	0.09277
1562	0.02456	0.02225	0.09281
1560	0.02508	0.02227	0.09267
1558	0.0251	0.02235	0.09263
1556	0.02481	0.02238	0.09274
1554	0.02496	0.02233	0.09281
1552	0.02492	0.02235	0.09288
1550	0.02472	0.0224	0.09283
1548	0.0242	0.02245	0.09276
1546	0.02445	0.02254	0.09291
1544	0.02481	0.02246	0.09288
1542	0.02531	0.02249	0.09292
1540	0.02596	0.02255	0.09302
1538	0.02597	0.02256	0.09297
1536	0.02576	0.0226	0.09288
1534	0.02571	0.02265	0.09296
1532	0.02546	0.02263	0.09306
1530	0.02552	0.02262	0.09315
1528	0.02545	0.0227	0.09304
1526	0.0257	0.02274	0.09293
1524	0.0258	0.02276	0.0931
1522	0.02572	0.02278	0.0932
1520	0.02605	0.02269	0.09315
1518	0.02623	0.02271	0.09322
1516	0.02653	0.02278	0.09333
1514	0.02631	0.02279	0.09327
1512	0.02605	0.02281	0.09327
1510	0.02602	0.02289	0.09349
1508	0.02588	0.02292	0.09354
1506	0.02656	0.023	0.09346
1504	0.02686	0.02301	0.09339
1502	0.02639	0.02288	0.09338
1500	0.02646	0.02292	0.09349
1498	0.02682	0.02298	0.09349
1496	0.02719	0.02299	0.09346
1494	0.02692	0.02304	0.09354
1492	0.02656	0.0231	0.09364
1490	0.02702	0.02305	0.09369
1488	0.02701	0.02302	0.09368
1486	0.02709	0.02314	0.09382
1484	0.02766	0.0232	0.09392
1482	0.02768	0.02321	0.09381
1480	0.02734	0.02326	0.09383
1478	0.02746	0.02325	0.09387
1476	0.02748	0.02323	0.09386
1474	0.02739	0.02326	0.09385
1472	0.02766	0.02331	0.0939
1470	0.02801	0.02335	0.09397
1468	0.02805	0.02338	0.09405
1466	0.02807	0.02347	0.09418
1464	0.0284	0.02342	0.09422
1462	0.02814	0.02337	0.09424
1460	0.02843	0.02352	0.0943
1458	0.02863	0.02354	0.09429
1456	0.02845	0.02345	0.09429
1454	0.02863	0.02349	0.09442
1452	0.02977	0.02356	0.09452
1450	0.02947	0.0236	0.09462
1448	0.02902	0.02358	0.0947
1446	0.02923	0.0236	0.09464
1444	0.02948	0.02366	0.09474
1442	0.02991	0.02369	0.09491
1440	0.02952	0.02367	0.09472
1438	0.02933	0.02371	0.09466
1436	0.02954	0.02382	0.09484
1434	0.02938	0.02379	0.09495
1432	0.02949	0.02368	0.09495
1430	0.0299	0.02376	0.09496
1428	0.03033	0.02393	0.09499
1426	0.03058	0.02391	0.09503
1424	0.02993	0.02387	0.09501
1422	0.02754	0.02392	0.09512
1420	0.02855	0.02392	0.09536
1418	0.03005	0.02392	0.09546
1416	0.03088	0.02394	0.09546
1414	0.03121	0.02401	0.09544
1412	0.03086	0.02412	0.09562
1410	0.03009	0.02407	0.09565
1408	0.03024	0.02404	0.09557
1406	0.03054	0.02408	0.09573
1404	0.03126	0.02425	0.09619
1402	0.03132	0.02426	0.09638
1400	0.03037	0.02419	0.09627
1398	0.03067	0.02414	0.09609
1396	0.03068	0.02411	0.09609
1394	0.0308	0.02431	0.0965
1392	0.03137	0.02434	0.09668
1390	0.03136	0.02433	0.09674
1388	0.03151	0.02426	0.09647
1386	0.03167	0.02428	0.09638
1384	0.03223	0.02431	0.09629
1382	0.03232	0.02439	0.09641
1380	0.03189	0.02451	0.09709
1378	0.03172	0.02465	0.09761
1376	0.03216	0.0245	0.09728
1374	0.03234	0.02442	0.09688
1372	0.03242	0.02432	0.09642
1370	0.03199	0.02433	0.09648
1368	0.03195	0.0246	0.09711
1366	0.03245	0.02466	0.09756
1364	0.03354	0.02481	0.09775
1362	0.03366	0.02463	0.09736
1360	0.03297	0.02483	0.09797
1358	0.03271	0.02496	0.09828
1356	0.03246	0.02464	0.09769
1354	0.03283	0.02471	0.09774
1352	0.03339	0.02471	0.09792
1350	0.03344	0.02484	0.09799
1348	0.03348	0.02486	0.098
1346	0.03361	0.02489	0.0982
1344	0.03339	0.02487	0.09812
1342	0.03341	0.0248	0.09803
1340	0.03344	0.0248	0.09814
1338	0.03388	0.02486	0.09834
1336	0.03419	0.02495	0.09855
1334	0.0343	0.02501	0.09869
1332	0.03414	0.02497	0.09883
1330	0.03439	0.02496	0.09881
1328	0.0343	0.02497	0.09897
1326	0.0346	0.02503	0.09906
1324	0.03455	0.02507	0.09912
1322	0.03488	0.02513	0.09932
1320	0.03492	0.02518	0.09954
1318	0.03496	0.02515	0.09956
1316	0.03477	0.02518	0.0998
1314	0.03482	0.0252	0.09979
1312	0.03484	0.02522	0.09989
1310	0.03547	0.02523	0.09995
1308	0.03505	0.02525	0.10006
1306	0.03525	0.02532	0.10029
1304	0.03532	0.02532	0.10044
1302	0.03558	0.0254	0.10067
1300	0.03547	0.02545	0.10072
1298	0.03555	0.02535	0.10091
1296	0.03583	0.02536	0.10096
1294	0.03569	0.02544	0.10086
1292	0.03612	0.02542	0.10091
1290	0.03526	0.02542	0.101
1288	0.03568	0.02548	0.10113
1286	0.0357	0.02543	0.10131
1284	0.03609	0.02557	0.10164
1282	0.03614	0.02552	0.10159
1280	0.03635	0.0256	0.10173
1278	0.03648	0.02566	0.10206
1276	0.03648	0.02558	0.10202
1274	0.03629	0.0257	0.10218
1272	0.03672	0.02568	0.10236
1270	0.037	0.02573	0.10248
1268	0.03678	0.02557	0.10239
1266	0.03674	0.02565	0.10264
1264	0.03691	0.02564	0.10274
1262	0.03701	0.02579	0.10298
1260	0.03689	0.02579	0.10314
1258	0.03694	0.02585	0.1034
1256	0.03722	0.02581	0.10363
1254	0.03702	0.0258	0.10374
1252	0.03718	0.0258	0.10385
1250	0.03752	0.02582	0.10396
1248	0.03758	0.02592	0.10419
1246	0.03778	0.02581	0.10424
1244	0.03752	0.02583	0.10441
1242	0.03762	0.02586	0.1046
1240	0.03751	0.02597	0.10482
1238	0.0379	0.026	0.10495
1236	0.03805	0.02595	0.10513
1234	0.03786	0.02596	0.10543
1232	0.0374	0.02598	0.1055
1230	0.03812	0.02599	0.10566
1228	0.03832	0.02599	0.10574
1226	0.03849	0.02603	0.10605
1224	0.03806	0.026	0.10621
1222	0.03816	0.0261	0.10635
1220	0.03862	0.0261	0.10648
1218	0.03832	0.02608	0.10656
1216	0.03834	0.02617	0.1069
1214	0.03867	0.02619	0.10712
1212	0.0386	0.02616	0.10723
1210	0.03896	0.0262	0.10734
1208	0.03889	0.02616	0.10763
1206	0.03879	0.02618	0.10793
1204	0.03915	0.02618	0.10806
1202	0.03916	0.02631	0.10829
1200	0.03924	0.0263	0.10861
1198	0.03934	0.02631	0.10881
1196	0.03935	0.02636	0.10896
1194	0.03963	0.02641	0.10903
1192	0.03954	0.02635	0.1095
1190	0.03966	0.02637	0.10989
1188	0.04011	0.02637	0.10986
1186	0.03984	0.02634	0.11003
1184	0.03991	0.02641	0.11037
1182	0.0401	0.02637	0.11055
1180	0.04007	0.02638	0.11077
1178	0.04042	0.02637	0.11085
1176	0.04076	0.02642	0.11107
1174	0.04069	0.02647	0.11128
1172	0.04069	0.02644	0.11152
1170	0.0408	0.02648	0.11169
1168	0.04047	0.02645	0.11177
1166	0.0408	0.02642	0.11193
1164	0.04109	0.02654	0.11252
1162	0.04093	0.02645	0.11274
1160	0.0406	0.02654	0.11311
1158	0.04081	0.02658	0.11322
1156	0.04095	0.02654	0.11337
1154	0.0411	0.02655	0.11355
1152	0.04115	0.0266	0.11408
1150	0.04122	0.02654	0.11443
1148	0.04147	0.02666	0.11461
1146	0.04145	0.02672	0.11494
1144	0.04128	0.0267	0.1151
1142	0.04126	0.02675	0.11532
1140	0.04155	0.02668	0.11561
1138	0.0417	0.02677	0.11598
1136	0.0419	0.02674	0.11616
1134	0.04193	0.02678	0.11627
1132	0.04176	0.02679	0.11676
1130	0.04231	0.02678	0.11696
1128	0.04201	0.02674	0.11725
1126	0.04198	0.02686	0.11767
1124	0.04208	0.02679	0.11787
1122	0.04222	0.02671	0.11816
1120	0.04227	0.0267	0.11846
1118	0.0423	0.02684	0.11887
1116	0.04233	0.02683	0.11925
1114	0.04225	0.02689	0.11956
1112	0.04197	0.02679	0.11976
1110	0.04233	0.02681	0.12002
1108	0.04244	0.02683	0.12025
1106	0.04261	0.02684	0.12052
1104	0.04286	0.02691	0.12093
1102	0.0428	0.02694	0.1214
1100	0.04267	0.02695	0.12162
1098	0.04286	0.02696	0.12205
1096	0.04334	0.02694	0.12233
1094	0.0432	0.0269	0.12276
1092	0.04316	0.02699	0.12313
1090	0.04342	0.02698	0.12338
1088	0.04358	0.02697	0.12365
1086	0.04359	0.02703	0.12423
1084	0.04358	0.02701	0.12458
1082	0.04374	0.02703	0.12499
1080	0.04356	0.02701	0.1254
1078	0.04365	0.02695	0.12572
1076	0.04399	0.02699	0.12618
1074	0.04394	0.02703	0.12669
1072	0.04363	0.02707	0.12717
1070	0.04359	0.02709	0.12743
1068	0.04421	0.02704	0.1278
1066	0.04433	0.02705	0.12843
1064	0.04439	0.02707	0.12893
1062	0.04442	0.02708	0.12941
1060	0.04438	0.02706	0.12958
1058	0.04438	0.02711	0.13039
1056	0.04456	0.02709	0.1309
1054	0.04492	0.02716	0.13138
1052	0.04472	0.02714	0.13191
1050	0.0446	0.02705	0.13234
1048	0.04491	0.02712	0.133
1046	0.04528	0.02716	0.13359
1044	0.04469	0.02719	0.13431
1042	0.04477	0.02714	0.13476
1040	0.04492	0.02717	0.13547
1038	0.04529	0.02717	0.13611
1036	0.04528	0.02719	0.13679
1034	0.04579	0.02716	0.13766
1032	0.04542	0.02715	0.13843
1030	0.04534	0.02724	0.13913
1028	0.04566	0.0272	0.13985
1026	0.0462	0.02719	0.14063
1024	0.04603	0.02727	0.14154
1022	0.04587	0.02722	0.14248
1020	0.04597	0.02717	0.14323
1018	0.04624	0.02718	0.14406
1016	0.04666	0.02727	0.14518
1014	0.04673	0.02728	0.14623
1012	0.04648	0.02731	0.14731
1010	0.04626	0.02725	0.14825
1008	0.04657	0.02721	0.14937
1006	0.04707	0.02716	0.15055
1004	0.04706	0.02723	0.15171
1002	0.04687	0.02723	0.15291
1000	0.04702	0.02728	0.15424
998	0.04729	0.02734	0.15556
996	0.04711	0.02727	0.15679
994	0.04722	0.02725	0.15807
992	0.04733	0.02729	0.15959
990	0.04746	0.02735	0.16104
988	0.04754	0.02737	0.16246
986	0.0472	0.0274	0.16395
984	0.04712	0.02734	0.16542
982	0.04743	0.02726	0.16722
980	0.04769	0.02723	0.16884
978	0.04808	0.02728	0.17045
976	0.04844	0.02727	0.17195
974	0.04839	0.02736	0.1736
972	0.04853	0.02737	0.17516
970	0.04844	0.02738	0.17692
968	0.04846	0.02745	0.17882
966	0.04845	0.02736	0.18057
964	0.04845	0.02735	0.18232
962	0.0485	0.02739	0.18401
960	0.04888	0.02737	0.18554
958	0.04943	0.02739	0.18727
956	0.04934	0.02742	0.18922
954	0.04936	0.02746	0.1911
952	0.04963	0.02739	0.19275
950	0.04985	0.02736	0.19449
948	0.04992	0.02739	0.19631
946	0.04975	0.02744	0.19806
944	0.04986	0.02747	0.19975
942	0.04987	0.02746	0.20143
940	0.05006	0.02748	0.20308
938	0.05014	0.02751	0.20483
936	0.05015	0.02753	0.20676
934	0.05021	0.02752	0.20838
932	0.05035	0.0275	0.20993
930	0.05084	0.02752	0.21143
928	0.05119	0.02745	0.21272
926	0.05111	0.0274	0.21406
924	0.05134	0.02743	0.21566
922	0.05177	0.02752	0.21732
920	0.05189	0.02759	0.21883
918	0.05173	0.0276	0.22025
916	0.05167	0.02761	0.2214
914	0.05192	0.0276	0.22262
912	0.05195	0.02758	0.22393
910	0.05209	0.02756	0.2252
908	0.05241	0.02762	0.22655
906	0.05267	0.02772	0.22785
904	0.053	0.02772	0.22891
902	0.05321	0.02774	0.23005
900	0.05333	0.02777	0.23118
898	0.05345	0.02775	0.23211
896	0.05367	0.02777	0.23321
894	0.05408	0.02781	0.2345
892	0.05442	0.02788	0.23579
890	0.05425	0.02793	0.23692
888	0.05421	0.02795	0.23793
886	0.05501	0.02798	0.2389
884	0.05569	0.02802	0.24004
882	0.05617	0.02804	0.24146
880	0.05633	0.02808	0.24289
878	0.05644	0.0281	0.24419
876	0.05661	0.02818	0.24518
874	0.05668	0.02825	0.24625
872	0.05701	0.02827	0.2473
870	0.05653	0.0283	0.24852
868	0.05701	0.02834	0.25002
866	0.05845	0.02836	0.25146
864	0.05883	0.02845	0.25289
862	0.05925	0.02856	0.25405
860	0.06051	0.02902	0.25514
858	0.06209	0.02929	0.2575
856	0.06175	0.02895	0.25798
854	0.06182	0.02909	0.25849
852	0.06257	0.02931	0.25942
850	0.06263	0.02942	0.26022
848	0.06223	0.02952	0.26106
846	0.06261	0.02969	0.26195
844	0.06384	0.02966	0.26269
842	0.06408	0.02961	0.2638
840	0.06396	0.02969	0.26474
838	0.06448	0.02975	0.26556
836	0.06523	0.02981	0.26646
834	0.06519	0.02992	0.26728
832	0.06495	0.02998	0.26834
830	0.0655	0.0301	0.26957
828	0.06598	0.03014	0.27047
826	0.06656	0.03017	0.27138
824	0.06697	0.03034	0.2726
822	0.06834	0.03034	0.27363
820	0.06847	0.03043	0.27466
818	0.06836	0.03048	0.276
816	0.06902	0.03054	0.27715
814	0.06886	0.0306	0.27829
812	0.06915	0.03064	0.27955
810	0.06994	0.03077	0.28058
808	0.07109	0.03083	0.28179
806	0.0714	0.03095	0.28312
804	0.07153	0.03107	0.28459
802	0.07189	0.03116	0.28601
800	0.07239	0.03119	0.28721
798	0.07307	0.03117	0.28868
796	0.07388	0.03119	0.29003
794	0.07472	0.03141	0.29175
792	0.0751	0.0317	0.29324
790	0.07565	0.03186	0.29492
788	0.07633	0.03192	0.29652
786	0.07691	0.03213	0.29813
784	0.07717	0.03232	0.30002
782	0.0779	0.03243	0.30159
780	0.07889	0.03265	0.30327
778	0.07965	0.03279	0.30509
776	0.08057	0.03292	0.30699
774	0.08126	0.03312	0.30905
772	0.08217	0.03336	0.31119
770	0.08306	0.03349	0.31326
768	0.08373	0.03377	0.31549
766	0.08498	0.03417	0.31782
764	0.08609	0.03432	0.32005
762	0.0872	0.03456	0.32244
760	0.0885	0.0349	0.32491
758	0.09009	0.03534	0.32759
756	0.09135	0.03565	0.33033
754	0.09289	0.03613	0.33317
752	0.09427	0.03653	0.33627
750	0.09622	0.03699	0.33915
748	0.09811	0.03752	0.34209
746	0.10027	0.03802	0.34528
744	0.10232	0.03866	0.34881
742	0.10493	0.03929	0.35239
740	0.10741	0.03998	0.35597
738	0.11027	0.04079	0.35979
736	0.11339	0.0416	0.3636
734	0.11685	0.04248	0.36771
732	0.12063	0.04356	0.37213
730	0.12457	0.0446	0.37644
728	0.12902	0.0459	0.38124
726	0.13397	0.04724	0.38614
724	0.1388	0.04857	0.39107
722	0.14475	0.05016	0.3965
720	0.15164	0.0519	0.40227
718	0.15858	0.05384	0.40827
716	0.16609	0.05599	0.4145
714	0.17457	0.05821	0.42089
712	0.18363	0.06063	0.4279
710	0.19349	0.06326	0.43506
708	0.20435	0.06623	0.44258
706	0.21637	0.06946	0.45051
704	0.22965	0.07295	0.45904
702	0.24295	0.07673	0.46787
700	0.25814	0.08074	0.4769
698	0.27379	0.08517	0.48648
696	0.29111	0.09002	0.49644
694	0.30945	0.09532	0.50673
692	0.32863	0.10091	0.51723
690	0.34876	0.10714	0.52893
688	0.36991	0.11373	0.54044
686	0.3916	0.12083	0.55212
684	0.41419	0.12854	0.5641
682	0.43768	0.13683	0.57653
680	0.46182	0.14546	0.58876
678	0.48687	0.15484	0.60139
676	0.51121	0.16479	0.61409
674	0.53619	0.17547	0.62716
672	0.56131	0.18665	0.64009
670	0.58599	0.19845	0.65314
668	0.61056	0.21091	0.66602
666	0.63399	0.22399	0.67899
664	0.65728	0.23781	0.692
662	0.67932	0.25203	0.70479
660	0.70094	0.26698	0.71743
658	0.72149	0.28238	0.73004
656	0.74053	0.29832	0.7424
654	0.75915	0.31483	0.75471
652	0.77618	0.33155	0.76666
650	0.79225	0.34882	0.77818
648	0.80675	0.36628	0.78945
646	0.82057	0.38414	0.80053
644	0.83314	0.40229	0.81125
642	0.84476	0.42051	0.82158
640	0.85607	0.43887	0.83178
638	0.86599	0.45723	0.8415
636	0.87537	0.4756	0.85064
634	0.88429	0.49414	0.85957
632	0.89293	0.51239	0.86818
630	0.9011	0.5304	0.87662
628	0.90892	0.54828	0.88437
626	0.91657	0.56596	0.89205
624	0.92397	0.58337	0.89938
622	0.93113	0.60039	0.90627
620	0.93816	0.6171	0.91289
618	0.94483	0.63353	0.9194
616	0.9517	0.64952	0.9254
614	0.95819	0.6652	0.93143
612	0.96439	0.68048	0.93696
610	0.96987	0.6952	0.94244
608	0.97521	0.70974	0.94765
606	0.98008	0.72393	0.95259
604	0.98447	0.7378	0.95733
602	0.98842	0.75111	0.9619
600	0.99166	0.76428	0.96614
598	0.99449	0.77711	0.97027
596	0.9969	0.78983	0.97426
594	0.99864	0.802	0.97763
592	0.99984	0.81394	0.98113
590	0.99982	0.82547	0.98402
588	1	0.83704	0.98699
586	0.99906	0.84835	0.9898
584	0.99738	0.85907	0.99191
582	0.99539	0.86961	0.99415
580	0.99317	0.87985	0.99574
578	0.99004	0.88996	0.99733
576	0.986	0.89962	0.99836
574	0.98178	0.90899	0.99918
572	0.97654	0.91773	0.99971
570	0.97165	0.92653	1
568	0.96555	0.9345	0.9998
566	0.96094	0.94227	0.9995
564	0.95279	0.94948	0.99892
562	0.94528	0.95403	0.99191
560	0.93759	0.96041	0.9908
558	0.92945	0.96619	0.98945
556	0.92094	0.97161	0.988
554	0.91227	0.97686	0.98616
552	0.90301	0.98121	0.98429
550	0.8936	0.98531	0.98235
548	0.88424	0.9887	0.98014
546	0.87488	0.99167	0.97786
544	0.86531	0.99428	0.97532
542	0.85529	0.99633	0.97287
540	0.8456	0.99798	0.97017
538	0.83622	0.99918	0.96739
536	0.82623	0.99981	0.96432
534	0.81638	1	0.96122
532	0.8067	0.99977	0.95785
530	0.79693	0.99908	0.95436
528	0.787	0.998	0.95034
526	0.77677	0.99619	0.94637
524	0.76652	0.99404	0.94205
522	0.75601	0.99152	0.93792
520	0.7461	0.98836	0.93335
518	0.73613	0.98479	0.92856
516	0.72571	0.98059	0.92342
514	0.71474	0.97594	0.9182
512	0.70397	0.97112	0.91306
510	0.69316	0.96566	0.90752
508	0.68225	0.95965	0.90186
506	0.67121	0.95336	0.8959
504	0.66018	0.94658	0.89014
502	0.64906	0.93963	0.88415
500	0.63779	0.93218	0.87792
498	0.62627	0.9245	0.87198
496	0.61546	0.91655	0.86594
494	0.60378	0.90832	0.85973
492	0.59263	0.89991	0.85403
490	0.58138	0.89121	0.84814
488	0.57042	0.88212	0.84298
486	0.5596	0.87284	0.83792
484	0.54853	0.86312	0.8332
482	0.53775	0.85296	0.82761
480	0.5282	0.84141	0.82025
478	0.51861	0.82982	0.81587
476	0.50887	0.81848	0.81075
474	0.49924	0.80677	0.80542
472	0.48998	0.79488	0.80009
470	0.48088	0.78249	0.79468
468	0.47173	0.77022	0.78951
466	0.46248	0.75751	0.78399
464	0.45371	0.74461	0.77863
462	0.44515	0.73174	0.77317
460	0.4364	0.71869	0.76793
458	0.42788	0.70561	0.76259
456	0.41944	0.69223	0.75739
454	0.41159	0.67908	0.75239
452	0.4033	0.66576	0.74756
450	0.39599	0.65256	0.74265
448	0.38831	0.63917	0.73774
446	0.38076	0.62589	0.73333
444	0.37329	0.61295	0.72909
442	0.36606	0.60011	0.72495
440	0.35929	0.58732	0.72138
438	0.35336	0.5747	0.7176
436	0.34717	0.56215	0.71427
434	0.34136	0.54974	0.71119
432	0.33591	0.53766	0.7084
430	0.33061	0.52563	0.70574
428	0.32511	0.51387	0.70337
426	0.32078	0.50234	0.70116
424	0.31661	0.49096	0.69926
422	0.31277	0.47978	0.69756
420	0.30936	0.46883	0.69631
418	0.30689	0.45813	0.69539
416	0.30477	0.44762	0.69492
414	0.30322	0.43745	0.69452
412	0.30337	0.42752	0.69468
410	0.30457	0.41784	0.6955
408	0.30725	0.40834	0.69681
406	0.31201	0.39905	0.69877
404	0.31878	0.39003	0.70162
402	0.3286	0.38127	0.70524
400	0.34217	0.3726	0.70983
398	0.36008	0.36435	0.71542
396	0.38357	0.35615	0.72215
394	0.41346	0.34824	0.73
392	0.44909	0.34051	0.73873
390	0.49079	0.33301	0.74817
388	0.53717	0.3258	0.75826
386	0.58558	0.31883	0.76852
384	0.63318	0.31188	0.77825
382	0.67551	0.3053	0.78669
380	0.71205	0.29919	0.79468
378	0.7406	0.29354	0.80152
376	0.75875	0.28731	0.80418
374	0.76981	0.28125	0.80584
372	0.77515	0.27566	0.80726
370	0.7778	0.2701	0.80872
368	0.78168	0.26469	0.81037
366	0.78825	0.25944	0.81208
364	0.79729	0.25458	0.81441
362	0.80738	0.2499	0.81694
360	0.81702	0.2454	0.81895
358	0.82309	0.24098	0.82047
356	0.82441	0.23684	0.82146
354	0.81977	0.23288	0.82118
352	0.80837	0.22917	0.81995
350	0.79156	0.22568	0.81847
348	0.77143	0.22236	0.81667
346	0.74842	0.2193	0.81462
344	0.7238	0.21674	0.81265
342	0.69669	0.21436	0.81042
340	0.66582	0.21229	0.80775
			--

## Sheet: Fig.2b
BBL			PCAT-K			BBL:PCAT-K
g factor	EPR signal		g factor	EPR signal		g factor	EPR signal
2.04566	0		2.04574	0		2.04549	0
2.04557	6.42601e-08		2.04566	-0.0022		2.0454	-0.00258
2.04548	1.29027e-07		2.04557	-0.00184		2.04532	-0.000436685
2.0454	1.94305e-07		2.04548	-0.00257		2.04523	-0.00245
2.04531	2.601e-07		2.04539	0.00241		2.04514	-0.00313
2.04522	3.26416e-07		2.04531	-0.000652712		2.04506	-0.0054
2.04514	3.9326e-07		2.04522	-0.00183		2.04497	-0.00504
2.04505	4.60635e-07		2.04513	-0.000209792		2.04488	-0.0038
2.04496	5.28548e-07		2.04505	-0.00521		2.04479	-0.00139
2.04487	5.97004e-07		2.04496	-0.000753636		2.04471	-0.00242
2.04479	6.66008e-07		2.04487	0.00434		2.04462	-0.00484
2.0447	7.35566e-07		2.04478	-0.00241		2.04453	-0.00243
2.04461	8.05683e-07		2.0447	0.00157		2.04445	-0.00206
2.04453	8.76366e-07		2.04461	-0.000241754		2.04436	-0.00337
2.04444	9.47618e-07		2.04452	-0.00111		2.04427	-0.00432
2.04435	1.01945e-06		2.04444	0.00080191		2.04418	0.00209
2.04426	1.09186e-06		2.04435	-0.00335		2.0441	-0.00169
2.04418	1.16486e-06		2.04426	-0.00176		2.04401	-0.00163
2.04409	1.23845e-06		2.04417	-0.00345		2.04392	0.00311
2.044	1.31265e-06		2.04409	-0.00593		2.04384	-0.00289
2.04392	1.38745e-06		2.044	-0.00415		2.04375	-0.00454
2.04383	1.46286e-06		2.04391	-8.17098e-05		2.04366	-0.00124
2.04374	1.53889e-06		2.04383	0.00109		2.04358	0.000354656
2.04365	1.61555e-06		2.04374	0.00169		2.04349	-5.06652e-05
2.04357	1.69284e-06		2.04365	0.00283		2.0434	0.00285
2.04348	1.77076e-06		2.04356	0.00359		2.04331	0.0018
2.04339	1.84933e-06		2.04348	-0.000285673		2.04323	0.00183
2.04331	1.92856e-06		2.04339	-0.00142		2.04314	0.000861308
2.04322	2.00844e-06		2.0433	-0.00145		2.04305	-0.00142
2.04313	2.08898e-06		2.04322	-0.00153		2.04297	0.00158
2.04305	2.1702e-06		2.04313	-0.00157		2.04288	0.00191
2.04296	2.2521e-06		2.04304	-0.0024		2.04279	0.0039
2.04287	2.33468e-06		2.04296	0.000722207		2.04271	-0.000497001
2.04278	2.41796e-06		2.04287	-0.00318		2.04262	0.00201
2.0427	2.50193e-06		2.04278	-0.0049		2.04253	0.000733438
2.04261	2.58662e-06		2.04269	-0.00403		2.04244	-0.00177
2.04252	2.67202e-06		2.04261	-0.00337		2.04236	0.00208
2.04244	2.75814e-06		2.04252	-0.00224		2.04227	-0.000639346
2.04235	2.84499e-06		2.04243	0.00253		2.04218	-0.00358
2.04226	2.93258e-06		2.04235	-0.000307878		2.0421	-0.00172
2.04218	3.02092e-06		2.04226	-0.00247		2.04201	-0.00498
2.04209	3.11001e-06		2.04217	-0.00437		2.04192	-0.00355
2.042	3.19987e-06		2.04209	-0.00401		2.04184	-0.00235
2.04192	3.29049e-06		2.042	0.00124		2.04175	-0.000190597
2.04183	3.38189e-06		2.04191	0.00489		2.04166	-0.00171
2.04174	3.47408e-06		2.04183	0.000733778		2.04158	-1.68884e-05
2.04166	3.56707e-06		2.04174	-0.000457354		2.04149	-0.0011
2.04157	3.66086e-06		2.04165	-0.00606		2.0414	-0.00114
2.04148	3.75546e-06		2.04157	0.000533231		2.04132	0.00284
2.04139	3.85089e-06		2.04148	-0.00107		2.04123	9.40924e-05
2.04131	3.94714e-06		2.04139	0.000375407		2.04114	0.000118219
2.04122	4.04424e-06		2.0413	0.00288		2.04105	-0.00010133
2.04113	4.14218e-06		2.04122	0.00643		2.04097	-0.004
2.04105	4.24098e-06		2.04113	0.00657		2.04088	-0.00257
2.04096	4.34065e-06		2.04104	0.00599		2.04079	0.00191
2.04087	4.4412e-06		2.04096	-0.000972141		2.04071	0.000142345
2.04079	4.54263e-06		2.04087	0.000114245		2.04062	-0.0048
2.0407	4.64496e-06		2.04078	0.0051		2.04053	-0.00344
2.04061	4.74819e-06		2.0407	0.00776		2.04045	-0.00599
2.04053	4.85234e-06		2.04061	0.00315		2.04036	-0.00464
2.04044	4.95742e-06		2.04052	0.00572		2.04027	-0.00118
2.04035	5.06344e-06		2.04044	0.00166		2.04019	-0.00029434
2.04027	5.1704e-06		2.04035	-0.00368		2.0401	-0.00408
2.04018	5.27832e-06		2.04026	-0.00248		2.04001	-0.00379
2.04009	5.38721e-06		2.04018	0.00216		2.03993	0.00255
2.04001	5.49708e-06		2.04009	0.00381		2.03984	0.00129
2.03992	5.60794e-06		2.04	0.000840253		2.03975	-0.00286
2.03983	5.7198e-06		2.03992	-0.00414		2.03967	-0.00994
2.03975	5.83268e-06		2.03983	-0.00448		2.03958	-0.00397
2.03966	5.94658e-06		2.03974	-0.00252		2.03949	-0.00425
2.03957	6.06152e-06		2.03966	-0.00136		2.03941	-0.00184
2.03949	6.1775e-06		2.03957	0.00122		2.03932	0.00138
2.0394	6.29455e-06		2.03948	0.00074315		2.03923	0.000820293
2.03931	6.41266e-06		2.0394	-0.00233		2.03915	4.10146e-05
2.03923	6.53186e-06		2.03931	0.00358		2.03906	-0.00143
2.03914	6.65216e-06		2.03922	0.00372		2.03897	-0.000369132
2.03905	6.77357e-06		2.03914	0.00864		2.03889	-0.000212311
2.03897	6.8961e-06		2.03905	0.00698		2.0388	0.00123
2.03888	7.01977e-06		2.03896	0.00814		2.03871	0.00513
2.03879	7.14458e-06		2.03888	0.00125		2.03863	0.00137
2.03871	7.27056e-06		2.03879	-0.00222		2.03854	-0.000984352
2.03862	7.39771e-06		2.0387	0.000418961		2.03845	-0.00668
2.03853	7.52605e-06		2.03862	0.00674		2.03837	-0.00483
2.03845	7.6556e-06		2.03853	0.000345579		2.03828	-0.000472875
2.03836	7.78636e-06		2.03844	-0.00699		2.03819	0.00289
2.03827	7.91835e-06		2.03836	-0.00463		2.03811	0.00339
2.03819	8.05159e-06		2.03827	0.00125		2.03802	0.00462
2.0381	8.18609e-06		2.03818	0.00227		2.03793	-0.00128
2.03801	8.32187e-06		2.0381	0.00256		2.03785	-0.00189
2.03793	8.45894e-06		2.03801	-0.0012		2.03776	-0.000950575
2.03784	8.59731e-06		2.03792	0.0029		2.03767	-0.00417
2.03775	8.73701e-06		2.03784	0.00454		2.03759	-0.00135
2.03767	8.87804e-06		2.03775	0.00923		2.0375	0.000161646
2.03758	9.02043e-06		2.03766	0.00534		2.03741	-0.00214
2.03749	9.16419e-06		2.03758	-0.000901237		2.03733	-0.0022
2.03741	9.30933e-06		2.03749	-0.000179157		2.03724	0.00326
2.03732	9.45588e-06		2.0374	-0.00305		2.03715	0.000166471
2.03723	9.60385e-06		2.03732	0.00284		2.03707	-0.00305
2.03715	9.75325e-06		2.03723	-0.00156		2.03698	-0.00612
2.03706	9.90411e-06		2.03715	-0.00535		2.0369	-0.00839
2.03698	1.00564e-05		2.03706	-0.00846		2.03681	-0.00441
2.03689	1.02103e-05		2.03697	-0.000920431		2.03672	0.000342593
2.0368	1.03656e-05		2.03689	-0.000345522		2.03664	-0.00228
2.03672	1.05225e-05		2.0368	-0.00266		2.03655	-0.00416
2.03663	1.06809e-05		2.03671	-0.00285		2.03646	-0.00259
2.03654	1.08408e-05		2.03663	0.0014		2.03638	-0.00475
2.03646	1.10024e-05		2.03654	0.000636823		2.03629	-0.00113
2.03637	1.11656e-05		2.03645	0.00427		2.0362	-0.00057903
2.03628	1.13304e-05		2.03637	0.00206		2.03612	-0.00522
2.0362	1.14968e-05		2.03628	0.000983942		2.03603	-0.0103
2.03611	1.16649e-05		2.03619	0.00227		2.03594	-0.00549
2.03602	1.18347e-05		2.03611	0.00157		2.03586	-0.00365
2.03594	1.20062e-05		2.03602	-0.000249209		2.03577	0.000202661
2.03585	1.21794e-05		2.03594	0.00161		2.03569	0.00223
2.03577	1.23543e-05		2.03585	0.00394		2.0356	0.00201
2.03568	1.25311e-05		2.03576	0.00212		2.03551	0.00341
2.03559	1.27096e-05		2.03568	0.00681		2.03543	-0.00525
2.03551	1.289e-05		2.03559	0.00788		2.03534	-0.00577
2.03542	1.30722e-05		2.0355	0.00857		2.03525	-0.00379
2.03533	1.32562e-05		2.03542	0.00052535		2.03517	-0.000586268
2.03525	1.34422e-05		2.03533	0.000656337		2.03508	-0.00199
2.03516	1.36301e-05		2.03524	0.00406		2.03499	0.000299166
2.03507	1.38199e-05		2.03516	0.000611906		2.03491	-0.00349
2.03499	1.40116e-05		2.03507	-0.00489		2.03482	-0.00214
2.0349	1.42054e-05		2.03499	-0.000508556		2.03474	-0.00375
2.03482	1.44011e-05		2.0349	0.00089871		2.03465	-0.00802
2.03473	1.45989e-05		2.03481	0.00278		2.03456	-0.00436
2.03464	1.47988e-05		2.03473	0.00351		2.03448	-0.00153
2.03456	1.50008e-05		2.03464	0.00151		2.03439	0.00254
2.03447	1.52049e-05		2.03455	0.00056376		2.0343	-0.00357
2.03438	1.54111e-05		2.03447	4.09246e-05		2.03422	-0.00345
2.0343	1.56195e-05		2.03438	-0.00090412		2.03413	-0.00158
2.03421	1.58301e-05		2.0343	0.000524859		2.03405	-0.00617
2.03413	1.6043e-05		2.03421	-0.00242		2.03396	-0.00471
2.03404	1.62581e-05		2.03412	-0.000101015		2.03387	-0.000195423
2.03395	1.64755e-05		2.03404	0.00136		2.03379	-0.000103743
2.03387	1.66953e-05		2.03395	0.00217		2.0337	-0.00531
2.03378	1.69174e-05		2.03386	0.00808		2.03362	-0.00298
2.03369	1.71419e-05		2.03378	5.37988e-05		2.03353	0.000844419
2.03361	1.73688e-05		2.03369	-0.00411		2.03344	-0.00206
2.03352	1.75981e-05		2.03361	0.000523257		2.03336	-0.00241
2.03344	1.783e-05		2.03352	0.00331		2.03327	-0.00305
2.03335	1.80644e-05		2.03343	0.00394		2.03318	-0.000566967
2.03326	1.83013e-05		2.03335	0.00114		2.0331	-0.00331
2.03318	1.85408e-05		2.03326	0.00703		2.03301	-0.0027
2.03309	1.8783e-05		2.03317	0.00263		2.03293	-0.00285
2.03301	1.90278e-05		2.03309	0.00184		2.03284	-0.0055
2.03292	1.92753e-05		2.033	0.00586		2.03275	-0.00611
2.03283	1.95255e-05		2.03292	0.00771		2.03267	-0.00284
2.03275	1.97785e-05		2.03283	-0.000737031		2.03258	0.00263
2.03266	2.00343e-05		2.03274	-0.00158		2.0325	0.00371
2.03257	2.0293e-05		2.03266	0.00146		2.03241	6.51409e-05
2.03249	2.05546e-05		2.03257	0.00205		2.03232	0.0024
2.0324	2.08191e-05		2.03249	0.00608		2.03224	-0.00208
2.03232	2.10865e-05		2.0324	0.000957743		2.03215	0.00171
2.03223	2.1357e-05		2.03231	-0.000510842		2.03206	-0.00354
2.03214	2.16305e-05		2.03223	0.00626		2.03198	-0.00523
2.03206	2.19072e-05		2.03214	0.00202		2.03189	-0.00183
2.03197	2.2187e-05		2.03206	-0.00261		2.03181	-0.000149583
2.03189	2.24699e-05		2.03197	-0.0055		2.03172	-0.00275
2.0318	2.27561e-05		2.03188	-0.00201		2.03163	-0.00454
2.03171	2.30456e-05		2.0318	0.00585		2.03155	-0.00317
2.03163	2.33384e-05		2.03171	0.00872		2.03146	-0.000629695
2.03154	2.36346e-05		2.03163	0.00959		2.03138	0.00129
2.03146	2.39342e-05		2.03154	0.00635		2.03129	-0.00361
2.03137	2.42373e-05		2.03145	0.00222		2.0312	-0.00208
2.03128	2.45439e-05		2.03137	-0.00121		2.03112	0.00502
2.0312	2.48541e-05		2.03128	0.000605008		2.03103	0.00588
2.03111	2.51679e-05		2.0312	-0.000919067		2.03095	0.00528
2.03103	2.54854e-05		2.03111	0.00243		2.03086	0.00354
2.03094	2.58066e-05		2.03102	0.0023		2.03077	-0.00177
2.03085	2.61316e-05		2.03094	0.001		2.03069	-0.00573
2.03077	2.64605e-05		2.03085	0.000422759		2.0306	0.000576618
2.03068	2.67933e-05		2.03077	-0.00226		2.03052	0.0021
2.0306	2.713e-05		2.03068	-0.00186		2.03043	0.00112
2.03051	2.74707e-05		2.03059	0.00095565		2.03035	0.00481
2.03042	2.78156e-05		2.03051	0.00278		2.03026	0.0091
2.03034	2.81645e-05		2.03042	0.00676		2.03017	0.00549
2.03025	2.85177e-05		2.03034	0.00495		2.03009	-0.000938512
2.03017	2.88751e-05		2.03025	0.00243		2.03	-0.00209
2.03008	2.92369e-05		2.03016	4.71999e-05		2.02992	-0.00404
2.03	2.9603e-05		2.03008	3.34287e-05		2.02983	-0.00456
2.02991	2.99737e-05		2.02999	0.000514246		2.02974	-0.00304
2.02982	3.03488e-05		2.02991	-0.000126808		2.02966	-0.000296753
2.02974	3.07286e-05		2.02982	0.000255091		2.02957	0.00257
2.02965	3.1113e-05		2.02973	0.00038849		2.02949	0.00452
2.02957	3.15022e-05		2.02965	0.00367		2.0294	0.0026
2.02948	3.18962e-05		2.02956	0.0011		2.02931	0.00436
2.02939	3.22951e-05		2.02948	-0.00375		2.02923	-0.000610394
2.02931	3.26989e-05		2.02939	-0.00447		2.02914	-0.00388
2.02922	3.31078e-05		2.02931	-0.00335		2.02906	-0.00303
2.02914	3.35218e-05		2.02922	-0.00371		2.02897	-0.000832356
2.02905	3.39411e-05		2.02913	-0.00736		2.02889	0.00173
2.02897	3.43656e-05		2.02905	-0.00277		2.0288	-0.000451161
2.02888	3.47955e-05		2.02896	-0.00206		2.02871	0.00174
2.02879	3.52308e-05		2.02888	-0.00121		2.02863	0.00569
2.02871	3.56717e-05		2.02879	0.00161		2.02854	0.00176
2.02862	3.61182e-05		2.02871	0.000510338		2.02846	0.00172
2.02854	3.65704e-05		2.02862	-0.002		2.02837	-0.00252
2.02845	3.70285e-05		2.02853	-0.00166		2.02829	0.00155
2.02836	3.74924e-05		2.02845	0.000295315		2.0282	0.00188
2.02828	3.79624e-05		2.02836	-0.00391		2.02811	0.00316
2.02819	3.84384e-05		2.02828	-0.00238		2.02803	0.0025
2.02811	3.89207e-05		2.02819	0.00519		2.02794	0.00227
2.02802	3.94092e-05		2.02811	0.0072		2.02786	0.00572
2.02794	3.99042e-05		2.02802	0.00307		2.02777	0.00294
2.02785	4.04056e-05		2.02793	0.00096784		2.02769	0.00106
2.02776	4.09137e-05		2.02785	0.00351		2.0276	0.00139
2.02768	4.14285e-05		2.02776	0.00329		2.02751	0.00134
2.02759	4.19501e-05		2.02768	0.00468		2.02743	0.000839594
2.02751	4.24787e-05		2.02759	0.00277		2.02734	0.00224
2.02742	4.30143e-05		2.02751	0.002		2.02726	0.00143
2.02734	4.35571e-05		2.02742	0.00375		2.02717	0.00212
2.02725	4.41073e-05		2.02733	0.00554		2.02709	0.00312
2.02717	4.46648e-05		2.02725	0.00193		2.027	-0.000205073
2.02708	4.52299e-05		2.02716	-0.00344		2.02691	-0.00389
2.02699	4.58027e-05		2.02708	-0.00479		2.02683	-0.00187
2.02691	4.63833e-05		2.02699	-0.000985875		2.02674	0.00307
2.02682	4.69718e-05		2.02691	-0.0026		2.02666	0.000800992
2.02674	4.75684e-05		2.02682	-0.000550193		2.02657	-0.00346
2.02665	4.81732e-05		2.02673	-0.00742		2.02649	-0.00256
2.02657	4.87864e-05		2.02665	-0.00544		2.0264	-0.004
2.02648	4.94081e-05		2.02656	-0.00357		2.02632	-0.00655
2.02639	5.00385e-05		2.02648	-0.00302		2.02623	-0.00571
2.02631	5.06776e-05		2.02639	-0.00227		2.02614	-0.0053
2.02622	5.13257e-05		2.02631	-0.00285		2.02606	-0.00295
2.02614	5.1983e-05		2.02622	0.000270206		2.02597	-0.00276
2.02605	5.26495e-05		2.02614	0.000820989		2.02589	-0.00448
2.02597	5.33254e-05		2.02605	0.00219		2.0258	-9.89177e-05
2.02588	5.40109e-05		2.02596	0.00227		2.02572	0.000803405
2.0258	5.47063e-05		2.02588	0.00497		2.02563	-0.00121
2.02571	5.54115e-05		2.02579	0.004		2.02555	0.000774453
2.02562	5.61269e-05		2.02571	0.0044		2.02546	-0.00327
2.02554	5.68527e-05		2.02562	-0.00078883		2.02537	-0.00121
2.02545	5.75889e-05		2.02554	3.21556e-06		2.02529	0.0032
2.02537	5.83358e-05		2.02545	-0.000676441		2.0252	0.0018
2.02528	5.90936e-05		2.02537	0.00285		2.02512	-0.000436685
2.0252	5.98624e-05		2.02528	0.00467		2.02503	0.00315
2.02511	6.06426e-05		2.0252	0.00224		2.02495	-0.000373957
2.02503	6.14342e-05		2.02511	0.00134		2.02486	0.00206
2.02494	6.22376e-05		2.02502	0.00567		2.02478	-0.000272627
2.02486	6.30529e-05		2.02494	0.00583		2.02469	0.00384
2.02477	6.38803e-05		2.02485	0.00605		2.02461	0.00295
2.02468	6.47201e-05		2.02477	0.00201		2.02452	0.000738264
2.0246	6.55725e-05		2.02468	0.00293		2.02443	-0.00449
2.02451	6.64377e-05		2.0246	0.00584		2.02435	0.00353
2.02443	6.7316e-05		2.02451	-0.000492569		2.02426	0.00342
2.02434	6.82076e-05		2.02443	0.000275351		2.02418	-0.00261
2.02426	6.91128e-05		2.02434	0.00278		2.02409	-0.000142345
2.02417	7.00319e-05		2.02426	-0.00139		2.02401	-0.00194
2.02409	7.09651e-05		2.02417	-0.0011		2.02392	0.00433
2.024	7.19126e-05		2.02408	0.00115		2.02384	0.000214724
2.02392	7.28748e-05		2.024	-0.00143		2.02375	-0.00136
2.02383	7.38519e-05		2.02391	-0.00383		2.02367	-0.000308816
2.02375	7.48443e-05		2.02383	0.00066389		2.02358	0.00233
2.02366	7.58521e-05		2.02374	0.00551		2.0235	0.00209
2.02357	7.68758e-05		2.02366	0.00682		2.02341	0.00359
2.02349	7.79157e-05		2.02357	0.0077		2.02332	0.00109
2.0234	7.8972e-05		2.02349	0.00748		2.02324	0.00382
2.02332	8.00451e-05		2.0234	0.00825		2.02315	0.0053
2.02323	8.11353e-05		2.02332	0.00521		2.02307	-0.00104
2.02315	8.2243e-05		2.02323	0.000331054		2.02298	0.00266
2.02306	8.33684e-05		2.02315	-0.00292		2.0229	0.00326
2.02298	8.45121e-05		2.02306	-0.000567446		2.02281	-0.000262976
2.02289	8.56743e-05		2.02298	0.00267		2.02273	-0.000506652
2.02281	8.68554e-05		2.02289	0.00975		2.02264	0.000759977
2.02272	8.80558e-05		2.0228	0.01264		2.02256	-0.0012
2.02264	8.92759e-05		2.02272	0.0044		2.02247	0.00495
2.02255	9.05161e-05		2.02263	-0.000416753		2.02239	0.0072
2.02247	9.17768e-05		2.02255	0.000440433		2.0223	0.00467
2.02238	9.30584e-05		2.02246	-0.00408		2.02222	0.00264
2.0223	9.43615e-05		2.02238	-0.00137		2.02213	-0.0012
2.02221	9.56863e-05		2.02229	-0.001		2.02205	-0.00252
2.02213	9.70334e-05		2.02221	-0.000222633		2.02196	-0.000690011
2.02204	9.84033e-05		2.02212	0.00197		2.02188	-0.000260564
2.02195	9.97964e-05		2.02204	0.00142		2.02179	0.00209
2.02187	0.000101213		2.02195	0.000925478		2.0217	-0.00143
2.02178	0.000102654		2.02187	0.00333		2.02162	-0.00415
2.0217	0.00010412		2.02178	0.00589		2.02153	-0.000759977
2.02161	0.000105611		2.0217	0.00101		2.02145	-0.000636933
2.02153	0.000107128		2.02161	0.00201		2.02136	-0.000214724
2.02144	0.000108671		2.02153	0.00143		2.02128	-0.000405321
2.02136	0.000110242		2.02144	-0.000476856		2.02119	-0.000212311
2.02127	0.000111839		2.02136	0.0017		2.02111	7.47914e-05
2.02119	0.000113465		2.02127	0.00132		2.02102	0.00576
2.0211	0.00011512		2.02119	-0.0014		2.02094	0.00352
2.02102	0.000116804		2.0211	-0.00294		2.02085	0.00462
2.02093	0.000118518		2.02102	0.00256		2.02077	0.0074
2.02085	0.000120263		2.02093	0.00778		2.02068	0.00633
2.02076	0.00012204		2.02085	0.00277		2.0206	0.00732
2.02068	0.000123848		2.02076	-0.000932031		2.02051	0.00288
2.02059	0.000125689		2.02068	-0.00271		2.02043	0.00386
2.02051	0.000127564		2.02059	0.00163		2.02034	0.00158
2.02042	0.000129474		2.02051	0.00104		2.02026	0.00441
2.02034	0.000131418		2.02042	0.00396		2.02017	0.0042
2.02025	0.000133399		2.02034	0.00707		2.02009	-0.00121
2.02017	0.000135416		2.02025	0.00479		2.02	0.00146
2.02008	0.000137471		2.02016	0.00189		2.01992	0.00149
2.02	0.000139565		2.02008	-0.00392		2.01983	0.00308
2.01991	0.000141698		2.01999	-0.00325		2.01975	0.00208
2.01983	0.000143871		2.01991	-0.0013		2.01966	0.00499
2.01974	0.000146086		2.01982	0.00394		2.01958	0.00607
2.01966	0.000148343		2.01974	0.00522		2.01949	0.00221
2.01957	0.000150643		2.01965	0.0031		2.01941	-0.00127
2.01949	0.000152988		2.01957	0.00997		2.01932	-0.00242
2.0194	0.000155379		2.01948	0.00222		2.01924	-0.00094575
2.01932	0.000157815		2.0194	0.00392		2.01915	-0.00183
2.01923	0.0001603		2.01931	0.00785		2.01907	-0.000919211
2.01915	0.000162833		2.01923	0.01008		2.01898	0.00146
2.01906	0.000165417		2.01914	0.00693		2.0189	0.000820293
2.01898	0.000168052		2.01906	0.00497		2.01881	0.002
2.01889	0.000170739		2.01898	2.61007e-05		2.01873	0.00204
2.01881	0.000173481		2.01889	0.000287369		2.01864	0.00314
2.01872	0.000176277		2.01881	0.00297		2.01856	-0.00335
2.01864	0.00017913		2.01872	0.00362		2.01847	-0.00192
2.01855	0.000182042		2.01864	0.00872		2.01839	-0.00507
2.01847	0.000185013		2.01855	0.00399		2.0183	-0.00426
2.01838	0.000188045		2.01847	0.00153		2.01822	-0.00369
2.0183	0.000191139		2.01838	0.00423		2.01813	0.00182
2.01821	0.000194298		2.0183	0.01083		2.01805	0.00754
2.01813	0.000197523		2.01821	0.00843		2.01796	0.00438
2.01804	0.000200816		2.01813	0.00982		2.01788	0.00196
2.01796	0.000204178		2.01804	0.00758		2.01779	0.00207
2.01787	0.000207611		2.01796	0.00381		2.01771	6.75535e-05
2.01779	0.000211118		2.01787	0.00178		2.01762	0.00216
2.0177	0.0002147		2.01779	-0.00184		2.01754	0.0016
2.01762	0.000218358		2.0177	0.0034		2.01745	-0.00297
2.01753	0.000222097		2.01762	0.00549		2.01737	-0.00336
2.01745	0.000225916		2.01753	0.0053		2.01728	-0.000381195
2.01736	0.000229819		2.01745	0.00432		2.0172	0.00383
2.01728	0.000233808		2.01736	0.0042		2.01712	0.00694
2.01719	0.000237886		2.01728	0.00182		2.01703	-0.000663472
2.01711	0.000242054		2.01719	0.0035		2.01695	-0.00105
2.01703	0.000246315		2.01711	-0.00144		2.01686	-0.00256
2.01694	0.000250672		2.01702	-0.00249		2.01678	0.00256
2.01686	0.000255128		2.01694	0.00569		2.01669	0.00572
2.01677	0.000259685		2.01685	0.000979813		2.01661	0.00124
2.01669	0.000264346		2.01677	0.00554		2.01652	-0.000738264
2.0166	0.000269114		2.01668	0.0078		2.01644	0.000509064
2.01652	0.000273993		2.0166	0.00409		2.01635	-0.00243
2.01643	0.000278985		2.01651	0.00274		2.01627	0.00299
2.01635	0.000284094		2.01643	0.00874		2.01618	0.00364
2.01626	0.000289323		2.01635	0.00834		2.0161	0.00577
2.01618	0.000294676		2.01626	0.0043		2.01601	0.00839
2.01609	0.000300156		2.01618	0.00273		2.01593	0.00947
2.01601	0.000305768		2.01609	0.00764		2.01584	0.00649
2.01592	0.000311514		2.01601	0.00933		2.01576	0.00367
2.01584	0.0003174		2.01592	0.00685		2.01567	0.00564
2.01575	0.00032343		2.01584	0.00537		2.01559	0.00871
2.01567	0.000329607		2.01575	0.00621		2.01551	0.00473
2.01558	0.000335936		2.01567	0.00433		2.01542	0.00539
2.0155	0.000342422		2.01558	0.00256		2.01534	0.00358
2.01542	0.000349071		2.0155	-0.000552995		2.01525	0.000540428
2.01533	0.000355886		2.01541	0.00361		2.01517	0.00221
2.01525	0.000362873		2.01533	0.00711		2.01508	0.00535
2.01516	0.000370038		2.01524	0.01016		2.015	0.00577
2.01508	0.000377387		2.01516	0.00938		2.01491	0.00287
2.01499	0.000384924		2.01508	0.00684		2.01483	0.00121
2.01491	0.000392657		2.01499	0.00649		2.01474	0.00296
2.01482	0.000400591		2.01491	0.00532		2.01466	0.00289
2.01474	0.000408734		2.01482	0.00223		2.01457	0.00412
2.01465	0.000417091		2.01474	0.000855082		2.01449	0.00737
2.01457	0.000425671		2.01465	0.0029		2.01441	0.00383
2.01448	0.00043448		2.01457	0.00541		2.01432	0.00332
2.0144	0.000443526		2.01448	0.00778		2.01424	0.00536
2.01432	0.000452817		2.0144	0.00586		2.01415	0.00554
2.01423	0.000462361		2.01431	0.00703		2.01407	0.00472
2.01415	0.000472168		2.01423	0.00603		2.01398	0.01083
2.01406	0.000482245		2.01414	0.00582		2.0139	0.0129
2.01398	0.000492603		2.01406	0.00628		2.01381	0.01124
2.01389	0.000503251		2.01398	0.00952		2.01373	0.00822
2.01381	0.000514199		2.01389	0.00702		2.01364	0.00808
2.01372	0.000525459		2.01381	0.00162		2.01356	0.00651
2.01364	0.00053704		2.01372	-0.000113578		2.01348	0.01005
2.01356	0.000548954		2.01364	0.00236		2.01339	0.00904
2.01347	0.000561214		2.01355	0.00951		2.01331	0.0101
2.01339	0.000573832		2.01347	0.0088		2.01322	0.00651
2.0133	0.000586821		2.01338	0.0041		2.01314	0.0022
2.01322	0.000600194		2.0133	0.0078		2.01305	0.00156
2.01313	0.000613966		2.01322	0.00185		2.01297	0.00758
2.01305	0.000628152		2.01313	0.00467		2.01288	0.00959
2.01296	0.000642767		2.01305	0.00423		2.0128	0.01155
2.01288	0.000657827		2.01296	-0.000623539		2.01272	0.01314
2.01279	0.00067335		2.01288	-0.00144		2.01263	0.00947
2.01271	0.000689353		2.01279	0.00174		2.01255	0.00834
2.01263	0.000705854		2.01271	0.00208		2.01246	0.00727
2.01254	0.000722874		2.01262	-0.00276		2.01238	0.00838
2.01246	0.000740432		2.01254	0.000677977		2.01229	0.00856
2.01237	0.000758549		2.01246	0.00489		2.01221	0.00922
2.01229	0.000777248		2.01237	0.00864		2.01212	0.01291
2.0122	0.000796552		2.01229	0.01206		2.01204	0.01366
2.01212	0.000816486		2.0122	0.00601		2.01196	0.01213
2.01204	0.000837075		2.01212	-0.00135		2.01187	0.01575
2.01195	0.000858346		2.01203	-0.00232		2.01179	0.01781
2.01187	0.000880327		2.01195	0.000697384		2.0117	0.01263
2.01178	0.000903048		2.01186	0.00305		2.01162	0.01178
2.0117	0.000926539		2.01178	0.00711		2.01153	0.01167
2.01161	0.000950835		2.0117	0.00731		2.01145	0.01258
2.01153	0.000975967		2.01161	0.0035		2.01137	0.00523
2.01145	0.001		2.01153	0.00473		2.01128	0.0094
2.01136	0.00103		2.01144	0.00604		2.0112	0.00951
2.01128	0.00106		2.01136	0.00329		2.01111	0.01265
2.01119	0.00109		2.01127	0.00326		2.01103	0.00999
2.01111	0.00112		2.01119	0.00603		2.01094	0.01871
2.01102	0.00115		2.01111	0.00512		2.01086	0.01847
2.01094	0.00118		2.01102	0.00874		2.01078	0.01556
2.01085	0.00121		2.01094	0.00917		2.01069	0.01944
2.01077	0.00125		2.01085	0.01082		2.01061	0.01554
2.01069	0.00128		2.01077	0.0053		2.01052	0.02043
2.0106	0.00132		2.01068	0.00883		2.01044	0.01891
2.01052	0.00136		2.0106	0.01044		2.01035	0.01934
2.01043	0.0014		2.01052	0.00749		2.01027	0.0243
2.01035	0.00144		2.01043	0.0051		2.01019	0.01825
2.01027	0.00148		2.01035	0.00393		2.0101	0.01827
2.01018	0.00153		2.01026	0.00524		2.01002	0.02389
2.0101	0.00157		2.01018	0.00185		2.00993	0.0216
2.01001	0.00162		2.0101	0.00555		2.00985	0.01879
2.00993	0.00167		2.01001	0.01067		2.00976	0.01868
2.00984	0.00173		2.00993	0.00652		2.00968	0.02504
2.00976	0.00178		2.00984	0.00312		2.0096	0.03231
2.00968	0.00184		2.00976	0.00337		2.00951	0.03198
2.00959	0.0019		2.00967	0.0041		2.00943	0.02871
2.00951	0.00196		2.00959	0.00271		2.00934	0.02576
2.00942	0.00203		2.00951	0.00503		2.00926	0.02569
2.00934	0.00209		2.00942	0.00838		2.00918	0.0268
2.00926	0.00216		2.00934	0.00257		2.00909	0.02684
2.00917	0.00224		2.00925	-0.000288548		2.00901	0.02988
2.00909	0.00232		2.00917	-0.00801		2.00892	0.02781
2.009	0.0024		2.00909	-0.00111		2.00884	0.03602
2.00892	0.00248		2.009	0.00393		2.00876	0.03253
2.00883	0.00257		2.00892	0.00384		2.00867	0.03244
2.00875	0.00266		2.00883	0.00725		2.00859	0.03077
2.00867	0.00276		2.00875	0.00741		2.0085	0.03685
2.00858	0.00286		2.00866	0.00582		2.00842	0.03983
2.0085	0.00296		2.00858	0.00792		2.00833	0.04262
2.00841	0.00308		2.0085	0.00611		2.00825	0.04466
2.00833	0.00319		2.00841	0.00522		2.00817	0.04463
2.00825	0.00332		2.00833	-0.00101		2.00808	0.0435
2.00816	0.00344		2.00824	0.00188		2.008	0.04271
2.00808	0.00358		2.00816	0.006		2.00791	0.05328
2.00799	0.00372		2.00808	0.00775		2.00783	0.0542
2.00791	0.00387		2.00799	0.00979		2.00775	0.05624
2.00783	0.00403		2.00791	0.00706		2.00766	0.06175
2.00774	0.0042		2.00782	0.00128		2.00758	0.06513
2.00766	0.00437		2.00774	3.998e-06		2.00749	0.06389
2.00757	0.00455		2.00766	0.00552		2.00741	0.06139
2.00749	0.00475		2.00757	0.00874		2.00733	0.06546
2.00741	0.00495		2.00749	0.00407		2.00724	0.07279
2.00732	0.00517		2.0074	0.00371		2.00716	0.07523
2.00724	0.0054		2.00732	0.00708		2.00707	0.08078
2.00715	0.00564		2.00724	0.00957		2.00699	0.08603
2.00707	0.0059		2.00715	0.00725		2.00691	0.08957
2.00699	0.00617		2.00707	0.00821		2.00682	0.0872
2.0069	0.00646		2.00698	0.00612		2.00674	0.09441
2.00682	0.00676		2.0069	0.0077		2.00665	0.0981
2.00673	0.00708		2.00682	0.01195		2.00657	0.10669
2.00665	0.00742		2.00673	0.01076		2.00649	0.11237
2.00657	0.00779		2.00665	0.01222		2.0064	0.11709
2.00648	0.00817		2.00657	0.01257		2.00632	0.12561
2.0064	0.00859		2.00648	0.01328		2.00624	0.13541
2.00631	0.00902		2.0064	0.00977		2.00615	0.14411
2.00623	0.00949		2.00631	0.01054		2.00607	0.15704
2.00615	0.00998		2.00623	0.00451		2.00598	0.16709
2.00606	0.01051		2.00615	0.00747		2.0059	0.17505
2.00598	0.01107		2.00606	0.01258		2.00582	0.18433
2.0059	0.01167		2.00598	0.01084		2.00573	0.20147
2.00581	0.01231		2.00589	0.01008		2.00565	0.21456
2.00573	0.013		2.00581	0.01448		2.00556	0.23196
2.00564	0.01373		2.00573	0.01789		2.00548	0.24624
2.00556	0.01451		2.00564	0.01573		2.0054	0.26484
2.00548	0.01534		2.00556	0.01224		2.00531	0.28762
2.00539	0.01623		2.00547	0.01438		2.00523	0.30975
2.00531	0.01719		2.00539	0.0177		2.00515	0.33637
2.00523	0.01821		2.00531	0.01682		2.00506	0.36414
2.00514	0.0193		2.00522	0.01847		2.00498	0.39203
2.00506	0.02046		2.00514	0.01974		2.00489	0.42998
2.00497	0.02171		2.00506	0.02047		2.00481	0.46096
2.00489	0.02304		2.00497	0.01924		2.00473	0.50403
2.00481	0.02446		2.00489	0.02142		2.00464	0.55599
2.00472	0.02597		2.0048	0.02221		2.00456	0.6092
2.00464	0.02758		2.00472	0.02035		2.00448	0.66231
2.00455	0.0293		2.00464	0.02328		2.00439	0.7305
2.00447	0.03111		2.00455	0.01487		2.00431	0.80604
2.00439	0.03304		2.00447	0.01483		2.00422	0.88417
2.0043	0.03506		2.00439	0.02735		2.00414	0.97482
2.00422	0.03719		2.0043	0.02507		2.00406	1.07872
2.00414	0.03941		2.00422	0.01654		2.00397	1.19449
2.00405	0.04172		2.00413	0.01514		2.00389	1.32278
2.00397	0.0441		2.00405	0.02183		2.00381	1.47274
2.00389	0.04653		2.00397	0.02306		2.00372	1.63606
2.0038	0.04897		2.00388	0.02155		2.00364	1.8121
2.00372	0.0514		2.0038	0.01823		2.00355	1.9977
2.00363	0.05376		2.00372	0.02119		2.00347	2.20274
2.00355	0.056		2.00363	0.02199		2.00339	2.40523
2.00347	0.05803		2.00355	0.02032		2.0033	2.58684
2.00338	0.05979		2.00347	0.02417		2.00322	2.74336
2.0033	0.06115		2.00338	0.02517		2.00314	2.84904
2.00322	0.06202		2.0033	0.02492		2.00305	2.89376
2.00313	0.06226		2.00321	0.02737		2.00297	2.85412
2.00305	0.06176		2.00313	0.02613		2.00289	2.71616
2.00297	0.06038		2.00305	0.0248		2.0028	2.50634
2.00288	0.05801		2.00296	0.01836		2.00272	2.22782
2.0028	0.05455		2.00288	0.01319		2.00263	1.89969
2.00271	0.04995		2.0028	0.01732		2.00255	1.53878
2.00263	0.04418		2.00271	0.01499		2.00247	1.16911
2.00255	0.0373		2.00263	0.01701		2.00238	0.80187
2.00246	0.0294		2.00255	0.01837		2.0023	0.44028
2.00238	0.02065		2.00246	0.01984		2.00222	0.0907
2.0023	0.01129		2.00238	0.01486		2.00213	-0.24845
2.00221	0.00158		2.0023	0.01509		2.00205	-0.58048
2.00213	-0.00818		2.00221	0.01359		2.00197	-0.91256
2.00205	-0.01769		2.00213	0.01334		2.00188	-1.2268
2.00196	-0.02666		2.00204	0.01727		2.0018	-1.5274
2.00188	-0.03486		2.00196	0.01545		2.00172	-1.81944
2.0018	-0.04209		2.00188	0.01306		2.00163	-2.08686
2.00171	-0.04822		2.00179	0.00923		2.00155	-2.31432
2.00163	-0.0532		2.00171	0.0053		2.00147	-2.49938
2.00154	-0.05703		2.00163	0.000694775		2.00138	-2.63097
2.00146	-0.05974		2.00154	-0.00331		2.0013	-2.6989
2.00138	-0.06143		2.00146	-0.00329		2.00121	-2.7042
2.00129	-0.06221		2.00138	-0.00563		2.00113	-2.654
2.00121	-0.06219		2.00129	-0.00593		2.00105	-2.55949
2.00113	-0.06151		2.00121	-0.00714		2.00096	-2.43058
2.00104	-0.0603		2.00113	-0.00823		2.00088	-2.27715
2.00096	-0.05866		2.00104	-0.01316		2.0008	-2.10194
2.00088	-0.05671		2.00096	-0.01949		2.00071	-1.92557
2.00079	-0.05453		2.00088	-0.01676		2.00063	-1.75384
2.00071	-0.0522		2.00079	-0.02396		2.00055	-1.59031
2.00063	-0.04979		2.00071	-0.03105		2.00046	-1.43475
2.00054	-0.04734		2.00063	-0.02944		2.00038	-1.29404
2.00046	-0.0449		2.00054	-0.02818		2.0003	-1.17259
2.00038	-0.04251		2.00046	-0.02309		2.00021	-1.06479
2.00029	-0.04018		2.00038	-0.02622		2.00013	-0.95999
2.00021	-0.03792		2.00029	-0.03165		2.00005	-0.86362
2.00013	-0.03576		2.00021	-0.03143		1.99996	-0.78506
2.00004	-0.0337		2.00013	-0.03324		1.99988	-0.71317
1.99996	-0.03175		2.00004	-0.03196		1.9998	-0.6469
1.99988	-0.0299		1.99996	-0.02959		1.99971	-0.58677
1.99979	-0.02815		1.99988	-0.02865		1.99963	-0.53626
1.99971	-0.02651		1.99979	-0.0285		1.99955	-0.48848
1.99963	-0.02496		1.99971	-0.02696		1.99946	-0.44809
1.99954	-0.02351		1.99963	-0.02547		1.99938	-0.40971
1.99946	-0.02215		1.99954	-0.02269		1.9993	-0.37745
1.99938	-0.02088		1.99946	-0.0215		1.99921	-0.3506
1.99929	-0.01969		1.99938	-0.01561		1.99913	-0.32661
1.99921	-0.01857		1.99929	-0.01269		1.99905	-0.29835
1.99913	-0.01753		1.99921	-0.01419		1.99896	-0.27347
1.99904	-0.01656		1.99913	-0.01232		1.99888	-0.25166
1.99896	-0.01565		1.99904	-0.00971		1.9988	-0.23788
1.99888	-0.01479		1.99896	-0.00961		1.99871	-0.22177
1.99879	-0.014		1.99888	-0.01135		1.99863	-0.20839
1.99871	-0.01325		1.99879	-0.01094		1.99855	-0.19345
1.99863	-0.01255		1.99871	-0.01157		1.99846	-0.1813
1.99854	-0.0119		1.99863	-0.01103		1.99838	-0.16859
1.99846	-0.01128		1.99854	-0.00851		1.9983	-0.15792
1.99838	-0.01071		1.99846	-0.00816		1.99821	-0.14646
1.99829	-0.01017		1.99838	-0.00414		1.99813	-0.13905
1.99821	-0.00967		1.99829	-0.00566		1.99805	-0.12834
1.99813	-0.00919		1.99821	-0.00812		1.99796	-0.12718
1.99804	-0.00875		1.99813	-0.00634		1.99788	-0.12336
1.99796	-0.00833		1.99804	-0.00458		1.9978	-0.11178
1.99788	-0.00793		1.99796	-0.00981		1.99772	-0.0982
1.99779	-0.00756		1.99788	-0.00422		1.99763	-0.09302
1.99771	-0.00721		1.99779	-0.000138949		1.99755	-0.09175
1.99763	-0.00688		1.99771	0.00193		1.99747	-0.08557
1.99755	-0.00657		1.99763	-0.00202		1.99738	-0.07911
1.99746	-0.00628		1.99754	-0.00557		1.9973	-0.07606
1.99738	-0.00601		1.99746	-0.00475		1.99722	-0.07214
1.9973	-0.00574		1.99738	0.00423		1.99713	-0.07388
1.99721	-0.0055		1.99729	0.00183		1.99705	-0.07159
1.99713	-0.00527		1.99721	-0.008		1.99697	-0.06414
1.99705	-0.00504		1.99713	-0.00678		1.99688	-0.06469
1.99696	-0.00484		1.99705	-0.00657		1.9968	-0.06183
1.99688	-0.00464		1.99696	-0.00283		1.99672	-0.05815
1.9968	-0.00445		1.99688	-0.00141		1.99663	-0.05711
1.99671	-0.00427		1.9968	0.000330317		1.99655	-0.05685
1.99663	-0.0041		1.99671	-0.00585		1.99647	-0.04298
1.99655	-0.00394		1.99663	0.000985548		1.99639	-0.04076
1.99647	-0.00379		1.99655	0.000742577		1.9963	-0.04212
1.99638	-0.00365		1.99646	-0.00287		1.99622	-0.04233
1.9963	-0.00351		1.99638	-0.005		1.99614	-0.04189
1.99622	-0.00338		1.9963	-0.00834		1.99605	-0.03779
1.99613	-0.00325		1.99621	-0.00707		1.99597	-0.03869
1.99605	-0.00314		1.99613	-0.000146572		1.99589	-0.03958
1.99597	-0.00302		1.99605	0.000978416		1.9958	-0.03527
1.99588	-0.00291		1.99597	-0.00333		1.99572	-0.03198
1.9958	-0.00281		1.99588	-0.00274		1.99564	-0.03601
1.99572	-0.00271		1.9958	-0.00477		1.99556	-0.03666
1.99563	-0.00262		1.99572	-0.00137		1.99547	-0.03304
1.99555	-0.00253		1.99563	-0.00191		1.99539	-0.03003
1.99547	-0.00244		1.99555	-2.34215e-05		1.99531	-0.0268
1.99539	-0.00236		1.99547	-0.000949165		1.99522	-0.02647
1.9953	-0.00228		1.99538	-0.000104042		1.99514	-0.02676
1.99522	-0.00221		1.9953	-0.00584		1.99506	-0.02674
1.99514	-0.00214		1.99522	-0.00724		1.99497	-0.02311
1.99505	-0.00207		1.99514	-0.00955		1.99489	-0.02085
1.99497	-0.002		1.99505	-0.000786409		1.99481	-0.0184
1.99489	-0.00194		1.99497	0.000234836		1.99473	-0.01864
1.99481	-0.00188		1.99489	-0.00344		1.99464	-0.02251
1.99472	-0.00182		1.9948	-0.00173		1.99456	-0.02803
1.99464	-0.00177		1.99472	-0.00605		1.99448	-0.02809
1.99456	-0.00171		1.99464	-0.00504		1.99439	-0.02436
1.99447	-0.00166		1.99456	-0.000369623		1.99431	-0.02077
1.99439	-0.00161		1.99447	-0.000130069		1.99423	-0.01785
1.99431	-0.00156		1.99439	0.00161		1.99415	-0.02536
1.99422	-0.00152		1.99431	-0.00252		1.99406	-0.02681
1.99414	-0.00148		1.99422	-0.000687684		1.99398	-0.02149
1.99406	-0.00143		1.99414	-0.000957194		1.9939	-0.01597
1.99398	-0.00139		1.99406	-0.000956489		1.99381	-0.01607
1.99389	-0.00135		1.99398	-0.00502		1.99373	-0.01902
1.99381	-0.00132		1.99389	-0.006		1.99365	-0.01588
1.99373	-0.00128		1.99381	-0.00384		1.99357	-0.01795
1.99364	-0.00124		1.99373	-0.0023		1.99348	-0.01477
1.99356	-0.00121		1.99364	0.000924057		1.9934	-0.01675
1.99348	-0.00118		1.99356	0.000801717		1.99332	-0.01558
1.9934	-0.00115		1.99348	-0.00189		1.99323	-0.01685
1.99331	-0.00112		1.9934	-0.00399		1.99315	-0.01452
1.99323	-0.00109		1.99331	-0.0043		1.99307	-0.01269
1.99315	-0.00106		1.99323	-0.001		1.99299	-0.01329
1.99307	-0.00103		1.99315	0.00211		1.9929	-0.01401
1.99298	-0.00101		1.99306	0.00144		1.99282	-0.01528
1.9929	-0.000980674		1.99298	-0.00108		1.99274	-0.01634
1.99282	-0.00095611		1.9929	-0.00385		1.99265	-0.01752
1.99273	-0.000932361		1.99282	-0.00138		1.99257	-0.01749
1.99265	-0.000909394		1.99273	-0.00483		1.99249	-0.01493
1.99257	-0.000887176		1.99265	-0.00596		1.99241	-0.01418
1.99249	-0.000865677		1.99257	-0.00665		1.99232	-0.01432
1.9924	-0.00084487		1.99249	-0.0023		1.99224	-0.01141
1.99232	-0.000824726		1.9924	-0.000973763		1.99216	-0.01276
1.99224	-0.00080522		1.99232	0.00141		1.99208	-0.01018
1.99216	-0.000786327		1.99224	0.00149		1.99199	-0.00718
1.99207	-0.000768023		1.99215	0.00196		1.99191	-0.01139
1.99199	-0.000750286		1.99207	0.00218		1.99183	-0.01139
1.99191	-0.000733094		1.99199	0.00281		1.99174	-0.0125
1.99182	-0.000716427		1.99191	-0.000373617		1.99166	-0.01208
1.99174	-0.000700264		1.99182	0.00513		1.99158	-0.01424
1.99166	-0.000684587		1.99174	0.00413		1.9915	-0.00889
1.99158	-0.000669379		1.99166	0.00176		1.99141	-0.00956
1.99149	-0.000654621		1.99158	-0.000735105		1.99133	-0.00925
1.99141	-0.000640297		1.99149	0.000681811		1.99125	-0.00914
1.99133	-0.000626393		1.99141	-0.00244		1.99117	-0.00691
1.99125	-0.000612891		1.99133	0.000523987		1.99108	-0.00789
1.99116	-0.000599779		1.99124	-0.00237		1.991	-0.01034
1.99108	-0.000587042		1.99116	-0.00378		1.99092	-0.00856
1.991	-0.000574668		1.99108	0.00070946		1.99084	-0.0105
1.99092	-0.000562642		1.991	0.00259		1.99075	-0.00868
1.99083	-0.000550954		1.99091	0.00132		1.99067	-0.00826
1.99075	-0.000539592		1.99083	0.00516		1.99059	-0.0116
1.99067	-0.000528543		1.99075	0.00445		1.99051	-0.01134
1.99058	-0.000517799		1.99067	0.00363		1.99042	-0.01028
1.9905	-0.000507348		1.99058	0.00568		1.99034	-0.01039
1.99042	-0.00049718		1.9905	-0.000653568		1.99026	-0.0113
1.99034	-0.000487287		1.99042	-0.000831397		1.99018	-0.01179
1.99025	-0.000477658		1.99034	0.00385		1.99009	-0.01146
1.99017	-0.000468286		1.99025	0.00808		1.99001	-0.00963
1.99009	-0.000459161		1.99017	0.000483185		1.98993	-0.0071
1.99001	-0.000450276		1.99009	-0.00327		1.98984	-0.00377
1.98992	-0.000441623		1.99001	-0.00572		1.98976	-0.00974
1.98984	-0.000433194		1.98992	-0.00258		1.98968	-0.013
1.98976	-0.000424983		1.98984	-0.00463		1.9896	-0.005
1.98968	-0.000416982		1.98976	-0.00106		1.98951	-0.00378
1.98959	-0.000409184		1.98968	-0.00113		1.98943	-0.00928
1.98951	-0.000401584		1.98959	0.00398		1.98935	-0.01158
1.98943	-0.000394175		1.98951	0.00329		1.98927	-0.00688
1.98935	-0.000386951		1.98943	-0.000711962		1.98919	-0.00799
1.98926	-0.000379906		1.98935	-0.00297		1.9891	-0.01256
1.98918	-0.000373036		1.98926	0.00115		1.98902	-0.00921
1.9891	-0.000366334		1.98918	0.0039		1.98894	-0.00819
1.98902	-0.000359795		1.9891	0.00143		1.98886	-0.00794
1.98893	-0.000353415		1.98902	0.000119091		1.98877	-0.00546
1.98885	-0.000347189		1.98893	-0.000444759		1.98869	-0.00821
1.98877	-0.000341113		1.98885	-4.59707e-05		1.98861	-0.00681
1.98869	-0.000335181		1.98877	-0.00147		1.98853	-0.00704
1.98861	-0.000329389		1.98869	-0.0053		1.98844	-0.00858
1.98852	-0.000323734		1.9886	-0.000287532		1.98836	-0.00945
1.98844	-0.000318212		1.98852	-0.00218		1.98828	-0.00629
1.98836	-0.000312818		1.98844	0.00358		1.9882	-0.00799
1.98828	-0.000307549		1.98836	0.00394		1.98811	-0.01202
1.98819	-0.000302401		1.98827	0.00552		1.98803	-0.01054
1.98811	-0.000297372		1.98819	0.00576		1.98795	-0.01437
1.98803	-0.000292456		1.98811	0.00645		1.98787	-0.01067
1.98795	-0.000287653		1.98803	0.0026		1.98778	-0.00618
1.98786	-0.000282957		1.98795	0.00626		1.9877	-0.00792
1.98778	-0.000278366		1.98786	-0.00333		1.98762	-0.01168
1.9877	-0.000273878		1.98778	-0.00137		1.98754	-0.01052
1.98762	-0.000269489		1.9877	0.000296835		1.98745	-0.00628
1.98753	-0.000265197		1.98762	0.000806604		1.98737	-0.00324
1.98745	-0.000260999		1.98753	-0.00546		1.98729	-0.00778
1.98737	-0.000256893		1.98745	-0.00475		1.98721	-0.00678
1.98729	-0.000252875		1.98737	0.00273		1.98713	-0.00694
1.98721	-0.000248944		1.98729	0.00865		1.98704	-0.00499
1.98712	-0.000245098		1.9872	0.00598		1.98696	-0.00848
1.98704	-0.000241334		1.98712	0.00407		1.98688	-0.00741
1.98696	-0.000237649		1.98704	0.000575098		1.9868	-0.00776
1.98688	-0.000234043		1.98696	0.00338		1.98671	-0.00891
1.98679	-0.000230512		1.98688	0.00758		1.98663	-0.00855
1.98671	-0.000227055		1.98679	0.00827		1.98655	-0.00278
1.98663	-0.00022367		1.98671	0.00293		1.98647	-0.00252
1.98655	-0.000220355		1.98663	0.00289		1.98639	-0.00662
1.98646	-0.000217108		1.98655	0.00502		1.9863	-0.00907
1.98638	-0.000213928		1.98646	0.00293		1.98622	-0.0082
1.9863	-0.000210813		1.98638	-0.000473583		1.98614	-0.00391
1.98622	-0.000207761		1.9863	-0.00684		1.98606	-0.01148
1.98614	-0.00020477		1.98622	-0.00538		1.98597	-0.01259
1.98605	-0.000201839		1.98614	0.00056596		1.98589	-0.01064
1.98597	-0.000198968		1.98605	0.00418		1.98581	-0.00974
1.98589	-0.000196153		1.98597	0.00797		1.98573	-0.00803
1.98581	-0.000193394		1.98589	0.00518		1.98565	-0.00584
1.98572	-0.000190689		1.98581	0.000894483		1.98556	-0.0032
1.98564	-0.000188037		1.98572	-0.00313		1.98548	-0.00529
1.98556	-0.000185437		1.98564	0.00207		1.9854	-0.00485
1.98548	-0.000182887		1.98556	0.000112493		1.98532	-0.00324
1.9854	-0.000180387		1.98548	-0.00341		1.98523	-0.00591
1.98531	-0.000177935		1.9854	-0.000219041		1.98515	-0.01008
1.98523	-0.00017553		1.98531	-0.00265		1.98507	-0.00945
1.98515	-0.00017317		1.98523	-0.000562637		1.98499	-0.00842
1.98507	-0.000170855		1.98515	0.00364		1.98491	-0.01328
1.98499	-0.000168584		1.98507	0.00562		1.98482	-0.00586
1.9849	-0.000166356		1.98499	0.00361		1.98474	-0.00526
1.98482	-0.000164169		1.9849	0.00663		1.98466	-0.00677
1.98474	-0.000162023		1.98482	0.00133		1.98458	-0.00752
1.98466	-0.000159917		1.98474	-0.00182		1.9845	-0.00105
1.98458	-0.000157849		1.98466	0.00279		1.98441	-0.00167
1.98449	-0.00015582		1.98457	0.00308		1.98433	-0.00117
1.98441	-0.000153828		1.98449	-0.000387413		1.98425	0.000212311
1.98433	-0.000151871		1.98441	0.00533		1.98417	-0.0037
1.98425	-0.000149951		1.98433	0.0061		1.98409	-0.00037637
1.98416	-0.000148065		1.98425	0.00276		1.984	-0.0031
1.98408	-0.000146212		1.98416	0.00277		1.98392	-0.00367
1.984	-0.000144393		1.98408	0.00657		1.98384	-0.00161
1.98392	-0.000142607		1.984	-9.36702e-05		1.98376	-0.00579
1.98384	-0.000140852		1.98392	0.00268		1.98368	-0.00421
1.98375	-0.000139127		1.98384	0.000272045		1.98359	-0.00179
1.98367	-0.000137434		1.98375	-0.000810519		1.98351	-0.00325
1.98359	-0.000135769		1.98367	0.00124		1.98343	-0.00568
1.98351	-0.000134134		1.98359	0.00102		1.98335	-0.00865
1.98343	-0.000132527		1.98351	0.00105		1.98327	-0.008
1.98334	-0.000130948		1.98343	-0.00256		1.98318	-0.00621
1.98326	-0.000129396		1.98334	0.00327		1.9831	-0.0055
1.98318	-0.000127871		1.98326	-0.00107		1.98302	-0.00618
1.9831	-0.000126372		1.98318	-0.00214		1.98294	-0.00884
1.98302	-0.000124898		1.9831	-0.00245		1.98286	-0.0081
1.98294	-0.000123449		1.98302	0.00373		1.98277	-0.00823
1.98285	-0.000122024		1.98293	0.00516		1.98269	-0.00762
1.98277	-0.000120623		1.98285	0.00297		1.98261	-0.00375
1.98269	-0.000119246		1.98277	0.00613		1.98253	-0.00358
1.98261	-0.000117891		1.98269	0.004		1.98245	-0.00713
1.98253	-0.000116559		1.98261	0.00238		1.98236	-0.0066
1.98244	-0.000115249		1.98252	0.00361		1.98228	-0.01113
1.98236	-0.000113961		1.98244	-0.00182		1.9822	-0.01239
1.98228	-0.000112693		1.98236	-0.000977077		1.98212	-0.00649
1.9822	-0.000111446		1.98228	-0.00686		1.98204	-0.00508
1.98212	-0.00011022		1.9822	-0.000758531		1.98195	-0.00525
1.98203	-0.000109013		1.98212	0.00127		1.98187	-0.00807
1.98195	-0.000107826		1.98203	0.00167		1.98179	-0.0057
1.98187	-0.000106658		1.98195	0.00501		1.98171	-0.00647
1.98179	-0.000105508		1.98187	-0.000162207		1.98163	-0.00628
1.98171	-0.000104377		1.98179	0.000856626		1.98155	-0.00469
1.98162	-0.000103263		1.98171	0.00541		1.98146	-0.00752
1.98154	-0.000102167		1.98162	0.00214		1.98138	-0.00275
1.98146	-0.000101089		1.98154	0.0059		1.9813	-0.00791
1.98138	-0.000100027		1.98146	0.00546		1.98122	-0.0021
1.9813	-9.89818e-05		1.98138	0.00403		1.98114	-0.00522
1.98122	-9.79529e-05		1.9813	0.000264935		1.98105	-0.00345
1.98113	-9.69399e-05		1.98122	0.00273		1.98097	-0.00552
1.98105	-9.59425e-05		1.98113	-8.69581e-06		1.98089	-0.00894
1.98097	-9.49605e-05		1.98105	-0.00366		1.98081	-0.00687
1.98089	-9.39935e-05		1.98097	0.000439049		1.98073	-0.00555
1.98081	-9.30412e-05		1.98089	-0.000134451		1.98065	-0.00876
1.98073	-9.21034e-05		1.98081	-0.000360534		1.98056	-0.0096
1.98064	-9.11798e-05		1.98072	0.00167		1.98048	-0.00505
1.98056	-9.02701e-05		1.98064	2.93082e-05		1.9804	-0.00551
1.98048	-8.93741e-05		1.98056	-0.000360833		1.98032	-0.01425
1.9804	-8.84915e-05		1.98048	0.00346		1.98024	-0.01255
1.98032	-8.76221e-05		1.9804	0.0018		1.98015	-0.0129
1.98023	-8.67655e-05		1.98032	0.00272		1.98007	-0.00577
1.98015	-8.59217e-05		1.98023	0.00627		1.97999	0.00137
1.98007	-8.50903e-05		1.98015	0.00779		1.97991	-0.00523
1.97999	-8.42711e-05		1.98007	0.00492		1.97983	-0.0088
1.97991	-8.34639e-05		1.97999	0.00208		1.97975	-0.01162
1.97983	-8.26685e-05		1.97991	0.00701		1.97966	-0.00913
1.97974	-8.18846e-05		1.97983	0.00429		1.97958	-0.00645
1.97966	-8.11121e-05		1.97974	0.00324		1.9795	-0.00348
1.97958	-8.03507e-05		1.97966	0.00369		1.97942	-0.00239
1.9795	-7.96003e-05		1.97958	0.00322		1.97934	-0.00611
1.97942	-7.88606e-05		1.9795	0.00118		1.97926	-0.0069
1.97934	-7.81315e-05		1.97942	9.05414e-05		1.97917	-0.01143
1.97925	-7.74128e-05		1.97934	0.00134		1.97909	-0.00988
1.97917	-7.67042e-05		1.97925	0.0023		1.97901	-0.0038
1.97909	-7.60057e-05		1.97917	0.00662		1.97893	-0.00163
1.97901	-7.5317e-05		1.97909	0.00527		1.97885	0.0014
1.97893	-7.4638e-05		1.97901	-0.00105		1.97877	0.00171
1.97885	-7.39684e-05		1.97893	0.00295		1.97869	-0.00451
1.97876	-7.33082e-05		1.97885	0.00233		1.9786	-0.00687
1.97868	-7.26571e-05		1.97876	0.00242		1.97852	-0.00337
1.9786	-7.20151e-05		1.97868	-0.000166094		1.97844	-0.00167
1.97852	-7.13819e-05		1.9786	0.00178		1.97836	-0.00159
1.97844	-7.07574e-05		1.97852	0.00356		1.97828	-0.00302
1.97836	-7.01415e-05		1.97844	0.00502		1.9782	-0.00404
1.97828	-6.9534e-05		1.97836	0.00883		1.97811	-0.00714
1.97819	-6.89347e-05		1.97827	0.00313		1.97803	-0.00724
1.97811	-6.83436e-05		1.97819	0.00232		1.97795	-0.00678
1.97803	-6.77604e-05		1.97811	5.35614e-05		1.97787	-0.00779
1.97795	-6.71851e-05		1.97803	0.000971064		1.97779	-0.00585
1.97787	-6.66175e-05		1.97795	0.00795		1.97771	-0.00507
1.97779	-6.60575e-05		1.97787	0.00726		1.97762	-0.00736
1.9777	-6.5505e-05		1.97779	0.00848		1.97754	-0.00777
1.97762	-6.49598e-05		1.9777	0.00813		1.97746	-0.01517
1.97754	-6.44219e-05		1.97762	0.00131		1.97738	-0.01016
1.97746	-6.3891e-05		1.97754	0.00132		1.9773	-0.00413
1.97738	-6.33672e-05		1.97746	0.00167		1.97722	-0.00218
1.9773	-6.28502e-05		1.97738	0.000957399		1.97714	-0.00353
1.97722	-6.23399e-05		1.9773	0.00131		1.97705	-0.00755
1.97713	-6.18363e-05		1.97722	0.00515		1.97697	-0.00566
1.97705	-6.13393e-05		1.97713	0.00368		1.97689	-0.00262
1.97697	-6.08487e-05		1.97705	0.00047528		1.97681	-0.00345
1.97689	-6.03644e-05		1.97697	0.00247		1.97673	-0.01066
1.97681	-5.98863e-05		1.97689	-0.000483537		1.97665	-0.01031
1.97673	-5.94144e-05		1.97681	-0.000381502		1.97657	-0.00215
1.97665	-5.89485e-05		1.97673	0.00454		1.97648	0.000303991
1.97656	-5.84886e-05		1.97665	0.00334		1.9764	-0.00207
1.97648	-5.80345e-05		1.97656	0.00173		1.97632	-0.00701
1.9764	-5.75861e-05		1.97648	0.00514		1.97624	-0.00327
1.97632	-5.71434e-05		1.9764	0.00399		1.97616	-0.00734
1.97624	-5.67063e-05		1.97632	-9.04931e-07		1.97608	-0.00522
1.97616	-5.62746e-05		1.97624	0.00232		1.976	0.000195423
1.97608	-5.58484e-05		1.97616	0.0036		1.97591	-0.00647
1.97599	-5.54274e-05		1.97608	0.00894		1.97583	-0.00885
1.97591	-5.50117e-05		1.97599	0.00477		1.97575	-0.00662
1.97583	-5.46012e-05		1.97591	-0.00166		1.97567	-0.00263
1.97575	-5.41957e-05		1.97583	-0.000747005		1.97559	-0.00784
1.97567	-5.37952e-05		1.97575	0.00173		1.97551	-0.000858895
1.97559	-5.33996e-05		1.97567	0.00382		1.97543	-0.000870958
1.97551	-5.30089e-05		1.97559	0.00354		1.97535	-0.00405
1.97542	-5.26229e-05		1.97551	0.00316		1.97526	-0.00499
1.97534	-5.22417e-05		1.97542	0.0038		1.97518	-0.00644
1.97526	-5.1865e-05		1.97534	-0.00307		1.9751	-0.00877
1.97518	-5.14929e-05		1.97526	0.00437		1.97502	-0.00443
1.9751	-5.11253e-05		1.97518	0.00732		1.97494	-0.00578
1.97502	-5.07622e-05		1.9751	0.0012		1.97486	-0.01073
1.97494	-5.04033e-05		1.97502	0.00106		1.97478	-0.00816
1.97486	-5.00488e-05		1.97494	0.00119		1.97469	-0.0023
1.97477	-4.96985e-05		1.97486	0.00136		1.97461	-0.00416
1.97469	-4.93523e-05		1.97477	-0.000359063		1.97453	-0.00495
1.97461	-4.90102e-05		1.97469	0.00712		1.97445	-0.00932
1.97453	-4.86722e-05		1.97461	0.00279		1.97437	-0.0115
1.97445	-4.83382e-05		1.97453	-0.0016		1.97429	-0.00605
1.97437	-4.8008e-05		1.97445	0.0044		1.97421	-0.00336
1.97429	-4.76818e-05		1.97437	0.00464		1.97413	-0.00458
1.97421	-4.73593e-05		1.97429	0.00441		1.97405	-0.00873
1.97412	-4.70406e-05		1.97421	0.00523		1.97396	-0.01288
1.97404	-4.67256e-05		1.97412	-0.0014		1.97388	-0.01034
1.97396	-4.64143e-05		1.97404	-0.00617		1.9738	-0.00325
1.97388	-4.61065e-05		1.97396	-0.000926223		1.97372	-0.00366
1.9738	-4.58023e-05		1.97388	0.00354		1.97364	-0.0089
1.97372	-4.55016e-05		1.9738	-0.00192		1.97356	-0.00348
1.97364	-4.52043e-05		1.97372	-0.01001		1.97348	-0.00686
1.97356	-4.49104e-05		1.97364	-0.0049		1.9734	-0.00849
1.97348	-4.46198e-05		1.97356	-0.00102		1.97331	-0.00831
1.97339	-4.43325e-05		1.97347	0.0018		1.97323	-0.00918
1.97331	-4.40485e-05		1.97339	0.00042978		1.97315	-0.00948
1.97323	-4.37677e-05		1.97331	0.000980563		1.97307	-0.00458
1.97315	-4.34901e-05		1.97323	0.00382		1.97299	-0.00274
1.97307	-4.32155e-05		1.97315	0.00825		1.97291	-0.00327
1.97299	-4.29441e-05		1.97307	0.00236		1.97283	-0.00439
1.97291	-4.26756e-05		1.97299	-0.00251		1.97275	-0.00169
1.97283	-4.24102e-05		1.97291	-0.00214		1.97267	0.000907148
1.97274	-4.21477e-05		1.97283	-0.000670272		1.97258	0.00104
1.97266	-4.1888e-05		1.97274	-0.000836038		1.9725	-0.00258
1.97258	-4.16313e-05		1.97266	-0.00272		1.97242	-0.00463
1.9725	-4.13774e-05		1.97258	-0.01028		1.97234	-0.00783
1.97242	-4.11263e-05		1.9725	-0.00116		1.97226	-0.00606
1.97234	-4.08779e-05		1.97242	0.00673		1.97218	-0.00602
1.97226	-4.06322e-05		1.97234	0.000822546		1.9721	-0.00689
1.97218	-4.03892e-05		1.97226	-0.000602611		1.97202	-0.00308
1.9721	-4.01488e-05		1.97218	0.00162		1.97194	-0.00518
1.97202	-3.99111e-05		1.9721	-0.00129		1.97185	-0.00756
1.97193	-3.96759e-05		1.97202	0.00129		1.97177	-0.00905
1.97185	-3.94432e-05		1.97193	0.00169		1.97169	-0.00408
1.97177	-3.9213e-05		1.97185	0.0017		1.97161	-0.00547
1.97169	-3.89853e-05		1.97177	0.000496948		1.97153	-0.0023
1.97161	-3.876e-05		1.97169	0.00293		1.97145	-0.00611
1.97153	-3.85372e-05		1.97161	0.000633464		1.97137	-0.00529
1.97145	-3.83167e-05		1.97153	0.00244		1.97129	-0.00575
1.97137	-3.80985e-05		1.97145	-0.000974348		1.97121	-0.00304
1.97129	-3.78826e-05		1.97137	3.72465e-05		1.97113	-0.00951
1.97121	-3.7669e-05		1.97129	0.00471		1.97104	-0.00875
1.97112	-3.74577e-05		1.97121	-0.000928808		1.97096	-0.00746
1.97104	-3.72486e-05		1.97112	-0.00165		1.97088	-0.00704
1.97096	-3.70416e-05		1.97104	0.0028		1.9708	-0.00332
1.97088	-3.68368e-05		1.97096	0.00753		1.97072	-0.00301
1.9708	-3.66342e-05		1.97088	0.0069		1.97064	-2.17136e-05
1.97072	-3.64336e-05		1.9708	0.00622		1.97056	-0.00428
1.97064	-3.62352e-05		1.97072	0.00519		1.97048	-0.00686
1.97056	-3.60387e-05		1.97064	0.00194		1.9704	-0.00406
1.97048	-3.58443e-05		1.97056	0.00401		1.97032	-7.7204e-05
1.9704	-3.56519e-05		1.97048	0.00543		1.97024	-0.00428
1.97031	-3.54615e-05		1.9704	0.00115		1.97015	-0.00416
1.97023	-3.5273e-05		1.97031	0.00511		1.97007	0.000969876
1.97015	-3.50864e-05		1.97023	0.00494		1.96999	-0.00121
1.97007	-3.49018e-05		1.97015	-0.0012		1.96991	-0.00626
1.96999	-3.4719e-05		1.97007	0.00721		1.96983	-0.00929
1.96991	-3.4538e-05		1.96999	0.000862279		1.96975	-0.00443
1.96983	-3.43589e-05		1.96991	0.006		1.96967	-0.00582
1.96975	-3.41816e-05		1.96983	0.00929		1.96959	-0.00915
1.96967	-3.4006e-05		1.96975	0.00502		1.96951	-0.00976
1.96959	-3.38322e-05		1.96967	0.00221		1.96943	-0.0129
1.96951	-3.36602e-05		1.96959	0.00325		1.96935	-0.00922
1.96943	-3.34899e-05		1.96951	0.00307		1.96926	-0.0064
1.96934	-3.33212e-05		1.96943	0.00675		1.96918	-0.00679
1.96926	-3.31542e-05		1.96934	0.00258		1.9691	-0.00533
1.96918	-3.29889e-05		1.96926	0.00129		1.96902	-0.00609
1.9691	-3.28252e-05		1.96918	0.00337		1.96894	-0.00487
1.96902	-3.26632e-05		1.9691	0.000148653		1.96886	-0.00759
1.96894	-3.25027e-05		1.96902	0.000984127		1.96878	-0.01066
1.96886	-3.23438e-05		1.96894	0.00186		1.9687	-0.00923
1.96878	-3.21864e-05		1.96886	0.00442		1.96862	-0.0028
1.9687	-3.20306e-05		1.96878	0.000725677		1.96854	-0.0021
1.96862	-3.18763e-05		1.9687	0.00469		1.96846	-0.00257
1.96854	-3.17234e-05		1.96862	0.00799		1.96838	-0.00391
1.96846	-3.15721e-05		1.96854	0.00606		1.9683	-0.0071
1.96838	-3.14222e-05		1.96846	-0.0013		1.96821	-0.00698
1.96829	-3.12738e-05		1.96838	-0.00284		1.96813	-0.00723
1.96821	-3.11268e-05		1.96829	-0.0034		1.96805	-0.00137
1.96813	-3.09812e-05		1.96821	-0.000630113		1.96797	-0.000369132
1.96805	-3.0837e-05		1.96813	0.00134		1.96789	-0.00166
1.96797	-3.06942e-05		1.96805	0.00606		1.96781	-0.0061
1.96789	-3.05527e-05		1.96797	0.01037		1.96773	-0.01148
1.96781	-3.04126e-05		1.96789	0.00721		1.96765	-0.00411
1.96773	-3.02738e-05		1.96781	0.00731		1.96757	-0.00526
1.96765	-3.01363e-05		1.96773	0.00409		1.96749	-0.00835
1.96757	-3.00001e-05		1.96765	0.00039536		1.96741	-0.00797
1.96749	-2.98652e-05		1.96757	0.00412		1.96733	-0.00923
1.96741	-2.97315e-05		1.96749	0.000220647		1.96725	-0.0029
1.96733	-2.95991e-05		1.96741	0.00305		1.96717	-0.00454
1.96725	-2.94679e-05		1.96733	0.00434		1.96709	-0.00756
1.96716	-2.9338e-05		1.96725	0.00477		1.967	-0.00898
1.96708	-2.92093e-05		1.96716	0.00372		1.96692	-0.00731
1.967	-2.90817e-05		1.96708	8.18248e-05		1.96684	-0.00797
1.96692	-2.89554e-05		1.967	-0.00242		1.96676	-0.00893
1.96684	-2.88302e-05		1.96692	0.00163		1.96668	-0.00403
1.96676	-2.87062e-05		1.96684	0.00794		1.9666	-0.00104
1.96668	-2.85833e-05		1.96676	0.00181		1.96652	-0.00238
1.9666	-2.84615e-05		1.96668	-0.00108		1.96644	-0.0033
1.96652	-2.83408e-05		1.9666	0.00362		1.96636	-0.00307
1.96644	-2.82213e-05		1.96652	0.00378		1.96628	-0.00591
1.96636	-2.81028e-05		1.96644	-3.79954e-05		1.9662	-0.00679
1.96628	-2.79854e-05		1.96636	0.00289		1.96612	-0.00873
1.9662	-2.78691e-05		1.96628	0.0015		1.96604	-0.003
1.96612	-2.77538e-05		1.9662	-0.00316		1.96596	-0.00527
1.96604	-2.76396e-05		1.96612	0.00137		1.96588	-0.00285
1.96596	-2.75264e-05		1.96604	0.00681		1.9658	-0.00531
1.96588	-2.74142e-05		1.96596	0.00428		1.96572	-0.00882
1.96579	-2.7303e-05		1.96588	0.000507365		1.96563	-0.00415
1.96571	-2.71928e-05		1.96579	0.00233		1.96555	-0.00655
1.96563	-2.70836e-05		1.96571	0.00439		1.96547	-0.00508
1.96555	-2.69754e-05		1.96563	0.00203		1.96539	-0.00295
1.96547	-2.68681e-05		1.96555	-0.00041144		1.96531	-0.00554
1.96539	-2.67618e-05		1.96547	-0.00173		1.96523	-0.00495
1.96531	-2.66564e-05		1.96539	0.00177		1.96515	-0.00609
1.96523	-2.65519e-05		1.96531	0.00398		1.96507	-0.00824
1.96515	-2.64484e-05		1.96523	0.007		1.96499	-0.00362
1.96507	-2.63458e-05		1.96515	0.00658		1.96491	-0.00654
1.96499	-2.62441e-05		1.96507	0.000719483		1.96483	-0.00242
1.96491	-2.61432e-05		1.96499	0.00273		1.96475	-0.00504
1.96483	-2.60433e-05		1.96491	0.0008753		1.96467	-0.00443
1.96475	-2.59442e-05		1.96483	0.000272848		1.96459	0.000130282
1.96467	-2.5846e-05		1.96475	0.000912899		1.96451	-0.00352
1.96459	-2.57486e-05		1.96467	-0.000789711		1.96443	-0.00368
1.96451	-2.56521e-05		1.96459	-0.000164136		1.96435	-0.00362
1.96443	-2.55564e-05		1.96451	0.00155		1.96427	0.00261
1.96435	-2.54615e-05		1.96443	-0.000435354		1.96419	0.000974701
1.96427	-2.53675e-05		1.96435	-0.00382		1.96411	-3.61894e-05
1.96419	-2.52742e-05		1.96427	-0.000573877		1.96403	5.54904e-05
1.96411	-2.51818e-05		1.96419	0.00153		1.96395	-0.00186
1.96402	-2.50901e-05		1.96411	0.00297		1.96386	-0.00596
1.96394	-2.49992e-05		1.96402	6.03447e-05		1.96378	-0.00797
1.96386	-2.49091e-05		1.96394	-0.00035151		1.9637	-0.00659
1.96378	-2.48198e-05		1.96386	0.00653		1.96362	-0.00661
1.9637	-2.47312e-05		1.96378	0.00624		1.96354	-0.00712
1.96362	-2.46434e-05		1.9637	0.00414		1.96346	-0.0044
1.96354	-2.45563e-05		1.96362	0.00243		1.96338	-0.0018
1.96346	-2.44699e-05		1.96354	0.00315		1.9633	-0.00352
1.96338	-2.43843e-05		1.96346	0.00037168		1.96322	-0.000313641
1.9633	-2.42994e-05		1.96338	0.00229		1.96314	-0.00343
1.96322	-2.42152e-05		1.9633	0.00287		1.96306	-0.0052
1.96314	-2.41317e-05		1.96322	0.000185609		1.96298	-0.0057
1.96306	-2.40489e-05		1.96314	7.77451e-05		1.9629	-0.00377
1.96298	-2.39667e-05		1.96306	0.00162		1.96282	-0.000786516
1.9629	-2.38853e-05		1.96298	0.000909098		1.96274	-0.00381
1.96282	-2.38045e-05		1.9629	0.00195		1.96266	-0.00437
1.96274	-2.37244e-05		1.96282	0.0042		1.96258	-0.00313
1.96266	-2.3645e-05		1.96274	0.00304		1.9625	-0.00365
1.96258	-2.35662e-05		1.96266	-0.007		1.96242	-0.00714
1.9625	-2.34881e-05		1.96258	-0.00112		1.96234	-0.00655
1.96242	-2.34106e-05		1.9625	0.00154		1.96226	-0.00727
1.96234	-2.33337e-05		1.96242	0.00245		1.96218	-0.00676
1.96226	-2.32575e-05		1.96234	0.000859244		1.9621	-0.00451
1.96218	-2.31819e-05		1.96226	-0.000317414		1.96202	-0.00653
1.9621	-2.31069e-05		1.96218	0.000872716		1.96194	-0.00325
1.96202	-2.30325e-05		1.9621	0.00323		1.96186	-0.00161
1.96194	-2.29587e-05		1.96202	0.00342		1.96178	-0.00373
1.96186	-2.28855e-05		1.96194	0.00122		1.9617	-0.00643
1.96178	-2.28129e-05		1.96186	-0.002		1.96162	-0.00597
1.9617	-2.27409e-05		1.96178	0.00167		1.96154	-0.00967
1.96162	-2.26695e-05		1.9617	0.0067		1.96146	-0.01035
1.96154	-2.25986e-05		1.96162	0.00706		1.96138	-0.00859
1.96146	-2.25283e-05		1.96154	0.0024		1.9613	-0.00749
1.96138	-2.24586e-05		1.96146	0.00042307		1.96122	-0.0037
1.9613	-2.23894e-05		1.96138	0.000619197		1.96114	-0.00406
1.96122	-2.23207e-05		1.9613	-0.000690154		1.96106	-0.00713
1.96114	-2.22527e-05		1.96122	0.00121		1.96098	-0.00782
1.96105	-2.21851e-05		1.96114	0.00609		1.9609	-0.000513889
1.96097	-2.21181e-05		1.96106	0.00323		1.96082	-0.00348
1.96089	-2.20516e-05		1.96098	0.00465		1.96073	-0.01091
1.96081	-2.19856e-05		1.9609	0.00175		1.96065	-0.00497
1.96073	-2.19202e-05		1.96081	-0.00429		1.96057	-0.00314
1.96065	-2.18553e-05		1.96073	0.00157		1.96049	-0.00139
1.96057	-2.17908e-05		1.96065	0.00457		1.96041	-0.000427035
1.96049	-2.17269e-05		1.96057	0.00332		1.96033	-0.00101
1.96041	-2.16635e-05		1.96049	0.000689676		1.96025	0.00494
1.96033	-2.16006e-05		1.96041	0.00069038		1.96017	0.00127

## Sheet: Fig.2c
BBL						BBL:PCAT-K
binding energy	measured	fitted	neutral amine N	neutral imine N		binding energy	measured	fitted	neutral amine N	neutral imine N	charged amine N	charged imine N
(eV)	(a.u.)	(a.u.)	(a.u.)	(a.u.)		(eV)	(a.u.)	(a.u.)	(a.u.)	(a.u.)	(a.u.)	(a.u.)
407	0	29.77	14.26	15.51		406	132.74	11.16	11.16	0	0	0
406.95	-489	30.21	14.51	15.71		405.95	361.07	11.39	11.39	0	0	0
406.9	-91	30.65	14.75	15.9		405.9	144.69	11.63	11.63	0	0	0
406.85	-87.18	31.11	15.01	16.1		405.85	-719.26	11.88	11.88	0	0	0
406.8	-194.69	31.57	15.27	16.31		405.8	-485.82	12.14	12.14	0	0	0
406.75	-60.09	32.05	15.53	16.51		405.75	77.57	12.41	12.41	0	0	0
406.7	-205.88	32.54	15.81	16.73		405.7	428.78	12.69	12.69	0	0	0
406.65	272.04	33.04	16.09	16.94		405.65	-15.77	12.97	12.97	0	0	0
406.6	478.93	33.56	16.39	17.17		405.6	-439.81	13.26	13.26	0	0	0
406.55	137.23	34.08	16.68	17.39		405.55	-479.96	13.58	13.58	0	0	0
406.5	124.51	34.61	16.99	17.62		405.5	762.77	13.88	13.88	0	0	0
406.45	36.1	35.16	17.3	17.85		405.45	875.11	14.21	14.21	0	0	0
406.4	317.51	35.73	17.63	18.1		405.4	365.08	14.55	14.55	0	0	0
406.35	759.15	36.3	17.96	18.34		405.35	-7.63	14.9	14.9	0	0	0
406.3	58.69	36.89	18.3	18.58		405.3	-319.98	15.26	15.26	0	0	0
406.25	-377.19	37.5	18.65	18.84		405.25	35.51	15.64	15.64	0	0	0
406.2	-499.62	38.12	19.02	19.1		405.2	313.95	16.03	16.03	0	0	0
406.15	-255.3	38.76	19.39	19.37		405.15	20.77	16.43	16.43	0	0	0
406.1	391.51	39.41	19.78	19.64		405.1	-142.84	16.86	16.86	0	0	0
406.05	506.64	40.09	20.17	19.91		405.05	-359.22	17.29	17.29	0	0	0
406	163.01	40.78	20.58	20.2		405	496.5	17.74	17.74	0	0	0
405.95	-46.66	41.48	21	20.48		404.95	486.81	18.21	18.21	0	0	0
405.9	191.24	42.21	21.43	20.77		404.9	368.09	18.7	18.7	0	0	0
405.85	312.96	42.95	21.88	21.07		404.85	203.39	19.21	19.21	0	0	0
405.8	310.93	43.73	22.34	21.38		404.8	-175.74	19.75	19.75	0	0	0
405.75	-71.44	44.51	22.82	21.7		404.75	-401.54	20.29	20.29	0	0	0
405.7	-4.24	45.33	23.31	22.02		404.7	-274.59	20.87	20.87	0	0	0
405.65	-93.59	46.16	23.82	22.35		404.65	261.01	21.47	21.47	0	0	0
405.6	-230.11	47.02	24.34	22.68		404.6	419.7	22.1	22.1	0	0	0
405.55	101.42	47.9	24.88	23.02		404.55	-685.86	22.75	22.75	0	0	0
405.5	61.62	48.81	25.43	23.37		404.5	-111.33	23.44	23.44	0	0	0
405.45	268.75	49.75	26.02	23.73		404.45	205.38	24.15	24.15	0	0	0
405.4	330.97	50.72	26.62	24.1		404.4	-63.75	24.9	24.9	0	0	0
405.35	-424.7	51.71	27.23	24.48		404.35	-326.92	25.68	25.68	0	0	0
405.3	-265.89	52.73	27.87	24.86		404.3	-223.44	26.5	26.5	0	0	0
405.25	-68.43	53.79	28.54	25.26		404.25	478.63	27.36	27.36	0	0	0
405.2	-73.24	54.88	29.22	25.66		404.2	82.23	28.26	28.26	0	0	0
405.15	-334.05	56	29.93	26.07		404.15	-258.22	29.21	29.21	0	0	0
405.1	-448.07	57.16	30.67	26.49		404.1	-664.9	30.2	30.2	0	0	0
405.05	477.36	58.36	31.44	26.93		404.05	-555.98	31.24	31.24	0	0	0
405	-76.67	59.6	32.23	27.37		404	-191.79	32.34	32.34	0	0	0
404.95	-94.17	60.87	33.05	27.82		403.95	-58.29	33.5	33.5	0	0	0
404.9	20.64	62.19	33.91	28.28		403.9	415.56	34.72	34.72	0	0	0
404.85	156.02	63.56	34.79	28.76		403.85	61.99	36	36	0	0	0
404.8	347.67	64.98	35.72	29.25		403.8	-369.85	37.36	37.35	0	0	0
404.75	-84.95	66.44	36.69	29.76		403.75	73.51	38.8	38.79	0	0	0
404.7	-491.46	67.96	37.69	30.28		403.7	-40.96	40.32	40.32	0	0.01	0
404.65	138.21	69.53	38.73	30.81		403.65	114.27	41.93	41.92	0	0.01	0
404.6	121.82	71.16	39.82	31.35		403.6	239.23	43.65	43.63	0	0.02	0
404.55	-67.94	72.84	40.94	31.9		403.55	203.53	45.47	45.44	0	0.03	0
404.5	163.6	74.6	42.13	32.48		403.5	-49.94	47.41	47.37	0	0.03	0
404.45	216.26	76.42	43.36	33.06		403.45	-97.74	49.49	49.44	0	0.05	0
404.4	62.37	78.31	44.65	33.67		403.4	-564.66	51.72	51.65	0	0.07	0
404.35	-577.18	80.27	45.98	34.28		403.35	-788.14	54.14	54.04	0	0.1	0
404.3	359.99	82.31	47.39	34.92		403.3	-472.89	56.75	56.61	0	0.14	0
404.25	1025.05	84.44	48.86	35.58		403.25	-502.46	59.62	59.42	0	0.19	0
404.2	283.14	86.65	50.4	36.26		403.2	-567.12	62.77	62.51	0	0.27	0
404.15	-106.96	88.95	52	36.94		403.15	-263.27	66.29	65.92	0	0.37	0
404.1	-245.18	91.36	53.69	37.66		403.1	-231.31	70.24	69.74	0	0.5	0
404.05	-127.33	93.87	55.47	38.4		403.05	443.08	74.77	74.09	0	0.68	0
404	67.07	96.48	57.33	39.15		403	239.59	80.02	79.09	0	0.93	0
403.95	268.54	99.21	59.28	39.93		402.95	46.88	86.18	84.93	0	1.25	0
403.9	-459.58	102.07	61.34	40.73		402.9	97	93.52	91.85	0	1.67	0
403.85	-1031.85	105.05	63.5	41.55		402.85	287.6	102.38	100.16	0	2.23	0
403.8	-645.61	108.19	65.78	42.41		402.8	-65.64	113.2	110.25	0	2.95	0
403.75	-562.92	111.47	68.18	43.29		402.75	246.84	126.47	122.61	0	3.86	0
403.7	-305.74	114.9	70.71	44.19		402.7	35.49	142.91	137.87	0	5.04	0
403.65	-587.02	118.51	73.38	45.13		402.65	661.26	163.33	156.8	0	6.54	0
403.6	251.45	122.31	76.21	46.09		402.6	1194.67	188.69	180.26	0	8.43	0
403.55	877.63	126.29	79.2	47.09		402.55	688.47	220.16	209.36	0	10.8	0
403.5	592.08	130.49	82.37	48.11		402.5	544.28	259.07	245.33	0	13.74	0
403.45	39.29	134.92	85.74	49.18		402.45	577.38	306.96	289.57	0	17.39	0
403.4	-445.63	139.59	89.32	50.28		402.4	187.57	365.56	343.69	0	21.87	0
403.35	-581.88	144.53	93.12	51.41		402.35	274.4	436.64	409.31	0	27.34	0
403.3	-960.72	149.77	97.19	52.58		402.3	1027.12	522.23	488.27	0	33.96	0
403.25	-966.02	155.33	101.54	53.79		402.25	895.82	624.19	582.27	0	41.92	0
403.2	-910.98	161.28	106.23	55.05		402.2	828.85	744.5	693.07	0	51.43	0
403.15	-466.83	167.66	111.31	56.35		402.15	820.03	885.04	822.32	0	62.72	0
403.1	-142.78	174.56	116.86	57.69		402.1	786.52	1047.15	971.15	0	76.01	0
403.05	-271.73	182.09	123	59.09		402.05	911.26	1232.19	1140.64	0	91.55	0
403	-572.28	190.42	129.89	60.53		402	1019.65	1440.54	1330.96	0	109.58	0
402.95	-626.12	199.78	137.75	62.02		401.95	1747.34	1672.34	1541.96	0	130.38	0
402.9	-932.06	210.56	146.97	63.58		401.9	1881.93	1926.93	1772.77	0	154.16	0
402.85	-749.61	223.22	158.02	65.2		401.85	2629.88	2202.41	2021.25	0	181.15	0
402.8	-672.14	238.5	171.63	66.87		401.8	2503.8	2496.55	2284.96	0	211.58	0
402.75	-103.17	257.43	188.82	68.62		401.75	2676.72	2805.44	2559.85	0	245.59	0
402.7	42.29	281.45	211.02	70.43		401.7	3421.77	3124.75	2841.43	0	283.32	0.01
402.65	49.37	312.55	240.24	72.3		401.65	3413.1	3449.17	3124.32	0	324.85	0.01
402.6	260.47	353.42	279.16	74.26		401.6	3713.42	3771.93	3401.77	0	370.15	0.01
402.55	-542.34	407.75	331.45	76.3		401.55	3555.19	4086.22	3666.99	0	419.21	0.01
402.5	-654.77	480.22	401.8	78.42		401.5	4155.2	4383.87	3912.02	0	471.82	0.02
402.45	495.57	577.05	496.42	80.63		401.45	4980.81	4656.91	4129.1	0	527.78	0.03
402.4	725.24	706.13	623.19	82.94		401.4	4961.24	4897.31	4310.48	0	586.78	0.04
402.35	1442.38	877.02	791.67	85.34		401.35	4996.64	5097.18	4448.77	0	648.34	0.07
402.3	1593.31	1101.73	1013.88	87.85		401.3	--	5250.23	4538.14	0	712	0.1
402.25	904.88	1394	1303.53	90.47		401.25	5277.86	5351.56	4574.38	0	777.04	0.13
402.2	1431.39	1770.14	1676.93	93.22		401.2	5459.42	5398.88	4555.86	0	842.84	0.18
402.15	1817.63	2248.68	2152.59	96.08		401.15	4756.44	5392.27	4483.39	0	908.63	0.25
402.1	2598.33	2848.89	2749.81	99.09		401.1	4725.63	5334.27	4360.43	0	973.5	0.35
402.05	3629.61	3592.34	3490.11	102.23		401.05	5406.06	5229.36	4192.26	0	1036.62	0.47
402	4978.32	4499	4393.48	105.52		401	--	5083.66	3985.98	0.01	1097.03	0.64
401.95	6804.44	5588.98	5480.01	108.97		400.95	5468.91	4903.86	3749.15	0.01	1153.82	0.87
401.9	7322.93	6880.19	6767.6	112.59		400.9	4821.3	4696.91	3489.57	0.02	1206.14	1.16
401.85	8403.49	8383.78	8267.38	116.4		400.85	4300.99	4469.99	3215.34	0.05	1253.06	1.55
401.8	9350.9	10108.2	9987.77	120.4		400.8	4539.96	4229.39	2933.42	0.09	1293.82	2.05
401.75	11348.9	12049.9	11925.3	124.6		400.75	3851.91	3981.39	2650.82	0.18	1327.69	2.7
401.7	14811.3	14199.1	14070	129.03		400.7	3435.04	3731.14	2373.2	0.33	1354.07	3.53
401.65	16844.7	16535.3	16401.6	133.7		400.65	3174.08	3483.07	2105.36	0.6	1372.51	4.6
401.6	18791.7	19022.4	18883.8	138.62		400.6	2936.78	3241.3	1851.65	1.07	1382.65	5.95
401.55	21460.2	21618	21474.2	143.83		400.55	2897.5	3008.6	1614.79	1.87	1384.3	7.63
401.5	24964.8	24262.4	24113	149.31		400.5	2451.79	2787.66	1397.26	3.21	1377.45	9.75
401.45	27346.9	26890.6	26735.5	155.13		400.45	2221.24	2580.13	1200.15	5.4	1362.22	12.36
401.4	29274.8	29430.1	29268.8	161.27		400.4	3125.42	2387.22	1023.87	8.9	1338.86	15.58
401.35	30840.3	31798.8	31631	167.79		400.35	3012.98	2210.2	868.45	14.4	1307.85	19.52
401.3	33804	33919.2	33744.5	174.71		400.3	2324.23	2049.73	732.93	22.83	1269.67	24.29
401.25	35263.3	35711.6	35529.6	182.05		400.25	1600.02	1906.95	616.33	35.5	1225.07	30.05
401.2	35997.4	37107.8	36917.9	189.87		400.2	1499.56	1782.9	517.06	54.12	1174.78	36.95
401.15	37998.2	38050.9	37852.8	198.19		400.15	1497.85	1679.07	433.39	80.93	1119.6	45.15
401.1	38993.4	38499.9	38292.8	207.06		400.1	1708.79	1597.61	363.65	118.66	1060.49	54.82
401.05	38172.7	38435.8	38219.2	216.55		400.05	1891.28	1541.05	305.97	170.62	998.29	66.15
401	37601.6	37862.1	37635.4	226.68		400	1651.92	1512.62	258.72	240.56	934.01	79.33
400.95	37286.3	36804.5	36566.9	237.56		399.95	1282.61	1515.86	220.23	332.59	868.5	94.55
400.9	36455.1	35307.5	35058.2	249.24		399.9	1235.98	1554.59	189.03	450.99	802.59	111.98
400.85	35006.6	33434.2	33172.4	261.82		399.85	1535.89	1632.42	163.86	599.59	737.15	131.8
400.8	32568	31254.9	30979.5	275.44		399.8	1757.93	1752.46	143.57	781.84	672.86	154.18
400.75	28792.6	28851	28560.8	290.25		399.75	1745.56	1916.47	127.22	999.58	610.44	179.23
400.7	26167.8	26301.8	25995.3	306.46		399.7	2028.82	2124.64	113.99	1253.2	550.41	207.04
400.65	23846.3	23683.7	23359.3	324.4		399.65	2591.49	2375.05	103.21	1540.92	493.2	237.71
400.6	20496.4	21072.8	20728.3	344.46		399.6	3293.31	2662.61	94.38	1857.77	439.26	271.21
400.55	17846.4	18530.3	18163.1	367.27		399.55	3183.64	2979.93	87.04	2196.58	388.77	307.52
400.5	14920.4	16113.8	15720.1	393.67		399.5	3014.69	3316.03	80.88	2546.62	342.01	346.51
400.45	13148.4	13864.8	13439.8	424.94		399.45	3568.62	3657.94	75.63	2895.26	299.02	388.01
400.4	10796.4	11814	11351.1	462.86		399.4	3965.01	3990.81	71.09	3228.07	259.81	431.82
400.35	9628.68	9985	9475.1	509.9		399.35	4447.45	4298.25	67.12	3529.19	224.38	477.57
400.3	8442.58	8387.17	7817.57	569.59		399.3	4391.48	4564.84	63.57	3783.79	192.57	524.91
400.25	6787.74	7026.07	6379.46	646.61		399.25	4514.36	4775.97	60.39	3977.99	164.26	573.32
400.2	5670.54	5898.51	5151.2	747.31		399.2	4815.91	4920.26	57.5	4101.17	139.26	622.32
400.15	5219.07	4998.19	4118.09	880.1		399.15	5187.91	4989.8	54.85	4146.27	117.33	671.34
400.1	5033.34	4318.86	3263.4	1055.46		399.1	4895.23	4980.99	52.41	4110.63	98.25	719.69
400.05	4874.24	3852.83	2565.92	1286.91		399.05	4804.44	4894.96	50.14	3996.28	81.76	766.77
400	5046.15	3595.89	2005.53	1590.36		399	4525.09	4737.4	48.04	3809.91	67.64	811.83
399.95	4698.07	3546.16	1561.15	1985.01		398.95	4675.99	4517.72	46.05	3561.87	55.6	854.19
399.9	4224.29	3706.19	1213.17	2493.03		398.9	4863.96	4248.13	44.2	3265.29	45.42	893.21
399.85	4848.87	4082.13	944.33	3137.8		398.85	4018.09	3943.12	42.46	2935.58	36.88	928.19
399.8	6048.06	4684.14	738.74	3945.4		398.8	3424.01	3616.99	40.83	2587.84	29.77	958.58
399.75	7096.02	5523.24	583.27	4939.97		398.75	3449.67	3284.18	39.27	2237.25	23.87	983.78
399.7	7806.44	6611.68	466.61	6145.07		398.7	3175.09	2956.94	37.81	1896.7	19.03	1003.39
399.65	8906.98	7960.2	379.57	7580.63		398.65	2427.78	2645.21	36.44	1576.67	15.08	1017.04
399.6	9884.74	9572.06	314.94	9257.12		398.6	2069.49	2356.84	35.12	1285.37	11.87	1024.46
399.55	11001.8	11446.4	266.89	11179.5		398.55	1818.61	2096.18	33.89	1027.47	9.29	1025.55
399.5	13172.9	13567.6	231.07	13336.6		398.5	1707.06	1865.68	32.7	805.5	7.22	1020.25
399.45	15786	15910.6	204.09	15706.5		398.45	1655.22	1665.12	31.6	619.26	5.59	1008.69
399.4	18235.4	18436.4	183.48	18252.9		398.4	1531.57	1492.64	30.53	466.77	4.29	991.05
399.35	20077.8	21085.7	167.43	20918.3		398.35	1262.6	1345.56	29.52	345.08	3.27	967.68
399.3	22873.9	23790.8	154.64	23636.2		398.3	1371.26	1220.15	28.56	250.12	2.48	938.98
399.25	25869.1	26463.5	144.18	26319.3		398.25	1384.53	1112.83	27.65	177.81	1.87	905.5
399.2	28590.3	29009.2	135.4	28873.8		398.2	900.17	1019.93	26.77	123.96	1.4	867.79
399.15	30136.8	31325.7	127.83	31197.9		398.15	1216.21	938.18	25.94	84.72	1.04	826.46
399.1	32522.7	33304.1	121.19	33182.9		398.1	997.08	864.96	25.15	56.8	0.77	782.24
399.05	34607.1	34845.8	115.23	34730.6		398.05	1116.04	798.06	24.39	37.33	0.57	735.76
399	35969.2	35862.5	109.82	35752.7		398	557.3	735.92	23.66	24.06	0.41	687.77
398.95	36509.2	36293.8	104.86	36188.9		397.95	615.77	677.41	22.97	15.22	0.3	638.92
398.9	36249.8	36112.1	100.27	36011.8		397.9	423.06	621.79	22.31	9.43	0.22	589.83
398.85	36251.1	35328.6	96	35232.6		397.85	381.17	568.71	21.67	5.73	0.15	541.15
398.8	34595.8	33990.2	92.01	33898.2		397.8	371.51	517.98	21.07	3.42	0.12	493.39
398.75	32677.1	32175.7	88.27	32087.4		397.75	473.15	469.62	20.48	2	0.08	447.07
398.7	31011.9	29980	84.76	29895.3		397.7	545.4	423.7	19.92	1.15	0.06	402.59
398.65	28409.6	27506.2	81.45	27424.8		397.65	1062.16	380.31	19.38	0.64	0.04	360.25
398.6	25612	24862.3	78.33	24784		397.6	790.63	339.64	18.87	0.36	0.03	320.39
398.55	23180.4	22144.5	75.39	22069.1		397.55	47.38	301.73	18.37	0.19	0.02	283.15
398.5	19753.8	19445.4	72.6	19372.8		397.5	-810.17	266.71	17.89	0.1	0.01	248.7
398.45	16340	16839.2	69.97	16769.2		397.45	-205.3	234.58	17.43	0.05	0.01	217.09
398.4	13799.9	14385.5	67.49	14318		397.4	399.83	205.33	16.99	0.03	0.01	188.3
398.35	11498.9	12132	65.11	12066.9		397.35	7.21	178.92	16.56	0.01	0	162.33
398.3	9208.95	10105.5	62.88	10042.6		397.3	150.9	155.22	16.15	0	0	139.06
398.25	7560.33	8322.77	60.74	8262.03		397.25	44.96	134.17	15.76	0.01	0	118.4
398.2	5876.03	6784.44	58.72	6725.72		397.2	363.42	115.57	15.38	0	0	100.19
398.15	5028.64	5481.14	56.79	5424.35		397.15	245.03	99.24	15.01	0	0	84.23
398.1	4225.53	4398.05	54.95	4343.09		397.1	278.68	85.05	14.66	0	0	70.39
398.05	3099.12	3512.14	53.21	3458.93		397.05	256.75	72.77	14.32	0	0	58.45
398	2762.42	2799.96	51.54	2748.42		397	429.43	62.23	13.99	0	0	48.24
397.95	2538.04	2235.52	49.96	2185.57		396.95	300.56	53.24	13.67	0	0	39.57
397.9	1726.85	1793.89	48.43	1745.46		396.9	53.68	45.61	13.37	0	0	32.25
397.85	1335.03	1452.79	46.98	1405.81		396.85	199.15	39.19	13.07	0	0	26.12
397.8	1117.08	1191.49	45.6	1145.9		396.8	506.34	33.8	12.77	0	0	21.02
397.75	-3.98	992.86	44.27	948.59		396.75	-175.99	29.32	12.5	0	0	16.82
397.7	315.34	842.22	43	799.22		396.7	-114.46	25.6	12.23	0	0	13.37
397.65	921.98	727.79	41.78	686.01		396.65	426.58	22.53	11.97	0	0	10.56
397.6	832.2	640.45	40.62	599.83		396.6	188.36	20.01	11.71	0	0	8.29
397.55	666.22	572.93	39.5	533.43		396.55	-97.8	17.94	11.47	0	0	6.47
397.5	734.57	519.95	38.43	481.53		396.5	-673.06	16.25	11.23	0	0	5.02
397.45	936.39	477.5	37.39	440.1		396.45	-74.5	14.87	11	0	0	3.87
397.4	480.64	442.66	36.41	406.26		396.4	-161.37	13.74	10.77	0	0	2.96
397.35	165.94	413.42	35.45	377.96		396.35	-137.79	12.82	10.56	0	0	2.25
397.3	510.95	388.29	34.54	353.75		396.3	-179.15	12.06	10.36	0	0	1.71
397.25	105.65	366.28	33.66	332.62		396.25	99.38	11.43	10.15	0	0	1.28
397.2	9.2	346.66	32.81	313.85		396.2	-318.02	10.91	9.95	0	0	0.96
397.15	534.55	328.94	32	296.94		396.15	-255.86	10.47	9.76	0	0	0.71
397.1	554.97	312.78	31.21	281.57		396.1	-588.2	10.1	9.57	0	0	0.52
397.05	-45.9	297.92	30.46	267.47		396.05	-240.08	9.78	9.39	0	0	0.38
397	-157.66	284.18	29.72	254.46		396	-61.05	9.5	9.22	0	0	0.28
396.95	-83.65	271.43	29.02	242.41		395.95	37.13	9.25	9.05	0	0	0.21
396.9	-41.82	259.54	28.34	231.2		395.9	238.88	9.02	8.87	0	0	0.14
396.85	395.43	248.45	27.69	220.77		395.85	432.51	8.81	8.71	0	0	0.1
396.8	306.23	238.06	27.05	211.01		395.8	-108.68	8.63	8.55	0	0	0.07
396.75	278.2	228.33	26.44	201.89		395.75	106.04	8.46	8.41	0	0	0.06
396.7	828.76	219.19	25.85	193.34		395.7	30.98	8.29	8.25	0	0	0.03
396.65	950.45	210.59	25.28	185.32		395.65	165.73	8.14	8.11	0	0	0.03
396.6	331.38	202.5	24.73	177.77		395.6	192.16	7.98	7.96	0	0	0.02
396.55	456.38	194.86	24.19	170.67		395.55	82.34	7.84	7.83	0	0	0.01
396.5	315.98	187.66	23.67	163.99		395.5	-340.12	7.7	7.69	0	0	0
396.45	-521.38	180.86	23.17	157.69		395.45	-201.67	7.57	7.56	0	0	0.01
396.4	-47.44	174.42	22.68	151.74		395.4	-212.2	7.44	7.44	0	0	0.01
396.35	288.12	168.32	22.21	146.11		395.35	-130.1	7.31	7.31	0	0	0
396.3	-294.62	162.55	21.75	140.79		395.3	-170.44	7.19	7.19	0	0	0
396.25	-175.22	157.07	21.31	135.76		395.25	-11.22	7.07	7.07	0	0	0
396.2	-140.58	151.86	20.88	130.98		395.2	99.08	6.96	6.96	0	0	0
396.15	230.14	146.92	20.46	126.46		395.15	439.01	6.84	6.84	0	0	0
396.1	276.94	142.22	20.06	122.16		395.1	295.17	6.74	6.74	0	0	0
396.05	139.17	137.73	19.67	118.07		395.05	542.61	6.62	6.62	0	0	0
396	212.12	133.47	19.28	114.18		395	-277.3	6.52	6.52	0	0	0
395.95	417.21	129.4	18.91	110.48
395.9	194.4	125.52	18.55	106.96
395.85	425.46	121.81	18.21	103.61
395.8	650.99	118.26	17.87	100.4
395.75	317.98	114.87	17.53	97.34
395.7	-203.04	111.63	17.21	94.42
395.65	-207.12	108.53	16.9	91.63
395.6	-146.87	105.55	16.6	88.96
395.55	419.5	102.7	16.3	86.4
395.5	375.01	99.96	16.01	83.95
395.45	194.11	97.33	15.73	81.6
395.4	549.17	94.81	15.46	79.35
395.35	405.95	92.38	15.19	77.19
395.3	34.45	90.05	14.93	75.12
395.25	-170.82	87.81	14.68	73.13
395.2	-394.17	85.65	14.43	71.21
395.15	181.37	83.56	14.19	69.37
395.1	41.74	81.56	13.96	67.61
395.05	251.82	79.63	13.72	65.9
395	0	77.77	13.51	64.27

## Sheet: Fig.2d
PCAT-K
binding energy	measured	fitted	neutral SP3/2	neutral SP1/2		binding energy	measured	fitted	neutral SP3/2	neutral SP1/2	charged SP3/2	charged SP1/2
(eV)	(a.u.)	(a.u.)	(a.u.)	(a.u.)		(eV)	(a.u.)	(a.u.)	(a.u.)	(a.u.)	(a.u.)	(a.u.)
172	564.4	0	0	0		172	8.815	16.638	0	0	9.639	6.999
171.95	-99.3	0	0	0		171.95	75.148	16.897	0	0	9.777	7.12
171.9	-44.7	0	0	0		171.9	-43.073	17.162	0	0	9.919	7.244
171.85	-1527.2	0	0	0		171.85	-123.137	17.434	0	0	10.063	7.371
171.8	-1159.2	0	0	0		171.8	47.012	17.712	0	0	10.21	7.502
171.75	101.4	0	0	0		171.75	-2.584	17.998	0	0	10.361	7.637
171.7	-111.4	0	0	0		171.7	-121.921	18.29	0	0	10.515	7.775
171.65	-536.3	0	0	0		171.65	-16.436	18.589	0	0	10.672	7.917
171.6	-1379.3	0	0	0		171.6	-20.794	18.896	0	0	10.833	8.063
171.55	-1320.3	0	0	0		171.55	132.842	19.21	0	0	10.998	8.212
171.5	-486	0	0	0		171.5	-58.627	19.533	0	0	11.167	8.367
171.45	-1912.2	0	0	0		171.45	-240.048	19.863	0	0	11.339	8.524
171.4	-1751.9	0	0	0		171.4	-202.405	20.203	0	0	11.515	8.688
171.35	-2259.1	0	0	0		171.35	-104.707	20.55	0	0	11.695	8.855
171.3	-1038	0	0	0		171.3	-47.529	20.909	0	0	11.881	9.028
171.25	-329.5	0	0	0		171.25	-117.933	21.275	0	0	12.07	9.205
171.2	-577.3	0	0	0		171.2	188.225	21.652	0	0	12.264	9.389
171.15	387.8	0	0	0		171.15	179.172	22.039	0	0	12.463	9.577
171.1	-1247.2	0	0	0		171.1	67.771	22.436	0	0	12.665	9.77
171.05	-554.6	0	0	0		171.05	35.539	22.845	0	0	12.874	9.971
171	-936.3	0	0	0		171	95.925	23.264	0	0	13.088	10.177
170.95	-609.1	0	0	0		170.95	-23.598	23.696	0	0	13.306	10.39
170.9	-970.4	0	0	0		170.9	-95.967	24.14	0	0	13.531	10.609
170.85	-1255	0	0	0		170.85	-262.443	24.597	0	0	13.761	10.836
170.8	-1644.5	0	0	0		170.8	-280.834	25.066	0	0	13.997	11.069
170.75	-695.2	0	0	0		170.75	90.081	25.55	0	0	14.239	11.311
170.7	-551.3	0	0	0		170.7	162.549	26.047	0	0	14.487	11.559
170.65	85.6	0	0	0		170.65	100.458	26.561	0	0	14.743	11.818
170.6	-134.3	0	0	0		170.6	194.941	27.088	0	0	15.004	12.084
170.55	-1560.9	0	0	0		170.55	243.564	27.632	0	0	15.273	12.359
170.5	-1611.4	0	0	0		170.5	157.594	28.194	0	0	15.55	12.644
170.45	-1590.4	0	0	0		170.45	223.828	28.772	0	0	15.833	12.939
170.4	-1660.3	0	0	0		170.4	-24.506	29.369	0	0	16.124	13.244
170.35	-1569.6	0	0	0		170.35	-2.875	29.984	0	0	16.424	13.56
170.3	-1305.7	0	0	0		170.3	24.121	30.621	0	0	16.733	13.888
170.25	-439.1	0	0	0		170.25	91.489	31.277	0	0	17.049	14.227
170.2	-1435	0	0	0		170.2	162.292	31.954	0	0	17.375	14.579
170.15	-703	0	0	0		170.15	167.534	32.655	0	0	17.71	14.945
170.1	-235.6	0	0	0		170.1	210.449	33.379	0	0	18.055	15.324
170.05	774.3	0	0	0		170.05	49.097	34.128	0	0	18.41	15.718
170	243	0	0	0		170	66.17	34.903	0	0	18.776	16.127
169.95	-885.6	0	0	0		169.95	148.601	35.705	0	0	19.153	16.552
169.9	-404.8	0	0	0		169.9	71.155	36.535	0	0	19.541	16.994
169.85	-691.5	0	0	0		169.85	70.928	37.395	0	0	19.941	17.454
169.8	-1091.6	0	0	0		169.8	97.701	38.287	0	0	20.354	17.933
169.75	-1448	0	0	0		169.75	357.179	39.211	0	0	20.779	18.432
169.7	-892.3	0	0	0		169.7	200.711	40.17	0	0	21.218	18.952
169.65	483.8	0	0	0		169.65	365.01	41.165	0	0	21.671	19.494
169.6	-1389.7	0	0	0		169.6	409.22	42.198	0	0	22.138	20.06
169.55	-1631.8	0	0	0		169.55	423.495	43.27	0	0	22.62	20.65
169.5	-1768.3	0	0	0		169.5	206.792	44.387	0	0	23.12	21.267
169.45	-1623	0	0	0		169.45	34.433	45.546	0	0	23.635	21.912
169.4	-2140.1	0	0	0		169.4	168.818	46.753	0	0	24.167	22.586
169.35	-1882.7	0	0	0		169.35	459.069	48.01	0	0	24.718	23.292
169.3	-1574.6	0	0	0		169.3	483.753	49.319	0	0	25.288	24.031
169.25	-1183.1	0	0	0		169.25	232.473	50.684	0	0	25.878	24.806
169.2	-1730.6	0	0	0		169.2	309.152	52.108	0	0	26.488	25.619
169.15	-1814.5	0	0	0		169.15	339.279	53.593	0	0	27.121	26.472
169.1	-1434.7	0	0	0		169.1	388.117	55.144	0	0	27.776	27.368
169.05	-35.3	0	0	0		169.05	463.027	56.765	0	0	28.454	28.31
169	-516.8	0	0	0		169	443.051	58.461	0	0	29.159	29.302
168.95	-227.3	0	0	0		168.95	343.376	60.236	0	0	29.89	30.347
168.9	-1265.7	0	0	0		168.9	642.221	62.095	0	0	30.648	31.447
168.85	-1462.2	0	0	0		168.85	264.177	64.044	0	0	31.435	32.609
168.8	-1246.6	0	0	0		168.8	103.57	66.088	0	0	32.254	33.835
168.75	-42	0	0	0		168.75	23.724	68.235	0	0	33.104	35.131
168.7	-856.8	0	0	0		168.7	108.425	70.491	0	0	33.988	36.503
168.65	-1452	0	0	0		168.65	265.254	72.865	0	0	34.909	37.956
168.6	-1468.9	0	0	0		168.6	519.981	75.362	0	0	35.866	39.496
168.55	-2675	0	0	0		168.55	331.089	77.996	0	0	36.863	41.132
168.5	-1800.9	0	0	0		168.5	188.248	80.775	0	0	37.904	42.871
168.45	-846.5	0	0	0		168.45	343.862	83.709	0	0	38.988	44.721
168.4	-402.9	0	0	0		168.4	558.04	86.812	0	0	40.119	46.693
168.35	-920.9	0	0	0		168.35	455.871	90.096	0	0	41.301	48.796
168.3	-2240	0	0	0		168.3	201.216	93.576	0	0	42.533	51.043
168.25	-2050	0	0	0		168.25	426.183	97.271	0	0	43.824	53.448
168.2	-1470.6	0.1	0	0.1		168.2	408.483	101.196	0	0	45.172	56.024
168.15	-1706.1	0	0	0		168.15	210.091	105.372	0	0	46.584	58.788
168.1	-1615.2	0.1	0	0.1		168.1	232.071	109.822	0	0	48.063	61.759
168.05	-1056.2	0.3	0	0.3		168.05	202.416	114.572	0	0	49.612	64.959
168	-303.8	0.4	0	0.4		168	315.384	119.648	0	0	51.238	68.41
167.95	-169.5	0.7	0	0.7		167.95	337.52	125.085	0	0	52.945	72.141
167.9	-509.5	1.2	0	1.2		167.9	405.689	130.916	0	0.001	54.737	76.179
167.85	-1535.1	2	0	2		167.85	334.626	137.181	0	0.001	56.621	80.559
167.8	-1791.1	3.4	0	3.4		167.8	140.458	143.928	0	0.001	58.604	85.322
167.75	-1984.2	5.5	0	5.5		167.75	112.667	151.208	0	0.003	60.693	90.511
167.7	-2288.3	8.8	0	8.8		167.7	139.167	159.08	0	0.006	62.894	96.179
167.65	-2498.5	14	0	14		167.65	113.042	167.616	0	0.014	65.218	102.385
167.6	-1361.7	22	0	22		167.6	142.21	176.89	0	0.027	67.669	109.194
167.55	-1842.1	33.8	0	33.8		167.55	248.754	187.004	0	0.051	70.262	116.69
167.5	-2106.4	51.6	0	51.6		167.5	274.125	198.067	0	0.098	73.006	124.963
167.45	-1632.6	77.4	0	77.4		167.45	258.866	210.217	0	0.183	75.912	134.122
167.4	-1181.4	114.7	0	114.7		167.4	78.918	223.62	0	0.335	78.994	144.292
167.35	-1740.8	167.5	0	167.5		167.35	235.703	238.484	0	0.601	82.265	155.619
167.3	-1999.4	241	0	241		167.3	205.053	255.085	0	1.059	85.741	168.283
167.25	-1800.1	342.1	0	342.1		167.25	282.691	273.77	0	1.834	89.442	182.494
167.2	-2591	478.8	0	478.8		167.2	175.445	295	0	3.117	93.385	198.497
167.15	-631.3	660.7	0	660.7		167.15	97.706	319.387	0	5.204	97.592	216.59
167.1	1954.7	899	0.1	899		167.1	174.519	347.738	0	8.53	102.086	237.123
167.05	1980.8	1206.2	0.1	1206.2		167.05	467.111	381.159	0	13.727	106.894	260.537
167	838.8	1595.8	0.1	1595.7		167	625.474	421.085	0	21.696	112.047	287.342
166.95	1197.8	2081.7	0.2	2081.6		166.95	449.071	469.407	0	33.669	117.576	318.162
166.9	3296.7	2677.6	0.3	2677.3		166.9	657.406	528.575	0	51.306	123.521	353.749
166.85	3112.4	3395.8	0.5	3395.3		166.85	506.384	601.67	0	76.759	129.918	394.992
166.8	3515.2	4246.7	0.8	4245.9		166.8	711.472	692.597	0	112.782	136.822	442.993
166.75	3982.9	5236.8	1.4	5235.3		166.75	812.864	806.005	0.001	162.714	144.281	499.009
166.7	4343.9	6367.7	2.4	6365.2		166.7	801.074	947.361	0.001	230.512	152.358	564.491
166.65	6101.2	7634.8	4	7630.7		166.65	759.933	1122.82	0.001	320.66	161.12	641.034
166.6	7699.8	9026.2	6.7	9019.6		166.6	1234.73	1338.84	0.003	437.962	170.643	730.227
166.55	8881	10523.6	10.9	10512.7		166.55	1760.9	1601.95	0.007	587.427	181.023	833.495
166.5	11437.1	12099.3	17.6	12081.7		166.5	1999.86	1917.49	0.013	773.666	192.358	951.447
166.45	11897.3	13718.9	28	13690.9		166.45	2482.83	2288.5	0.027	1000.54	204.77	1083.16
166.4	13503.1	15341.2	43.9	15297.3		166.4	2820.86	2713.97	0.053	1270.57	218.392	1224.96
166.35	15592.7	16920.8	67.8	16853.1		166.35	2951.39	3186.75	0.104	1584.22	233.38	1369.04
166.3	17684.6	18411.1	103.1	18307.9		166.3	3538.78	3692.67	0.197	1939.75	249.926	1502.8
166.25	19456	19765.4	154.9	19610.5		166.25	4299.39	4210.17	0.366	2332.15	268.243	1609.41
166.2	20825.1	20941.4	229.4	20712		166.2	4849.78	4714.22	0.67	2753.28	288.583	1671.68
166.15	22335.3	21904.6	334.9	21569.7		166.15	5012.67	5182.07	1.202	3191.74	311.243	1677.89
166.1	21946.9	22630.8	482	22148.8		166.1	5471.79	5598.53	2.118	3633.03	336.567	1626.82
166.05	21656.3	23109.9	684.2	22425.7		166.05	5652.28	5957.71	3.668	4060.8	364.988	1528.25
166	21587	23346.3	957.6	22388.7		166	5843.02	6258.92	6.236	4456.94	396.995	1398.75
165.95	20224.8	23360.8	1321.5	22039.3		165.95	6316.72	6502.52	10.409	4803.34	433.181	1255.6
165.9	20724.2	23190.2	1798.1	21392.1		165.9	6967.79	6686.95	17.061	5083.14	474.26	1112.5
165.85	20858.5	22886.3	2412.3	20473.9		165.85	6884.16	6808.8	27.455	5282	521.073	978.266
165.8	19487.2	22512.6	3191.4	19321.2		165.8	6666.73	6864.89	43.391	5389.56	574.684	857.25
165.75	19984.4	22141.4	4163.1	17978.4		165.75	6599.65	6854.51	67.338	5399.96	636.324	750.887
165.7	21201.2	21849.7	5354.7	16495		165.7	6510.81	6781.54	102.611	5312.64	707.498	658.792
165.65	20942.9	21713.6	6791	14922.5		165.65	6458.5	6655.54	153.538	5132.3	790.011	579.7
165.6	21084.2	21803.6	8491.8	13311.8		165.6	6717.78	6492.17	225.563	4868.59	885.987	512.034
165.55	22250.1	22179.3	10470.8	11708.5		165.55	6228.11	6312.52	325.428	4534.93	998.018	454.142
165.5	23414.1	22884.9	12730.6	10154.4		165.5	5529.05	6142.39	461.024	4147.83	1128.98	404.555
165.45	25201.1	23944.9	15261.5	8683.4		165.45	5500.95	6010.58	641.319	3725.22	1282.07	361.967
165.4	26762.7	25361.8	18040.1	7321.8		165.4	5752.13	5947.01	876.005	3285.24	1460.51	325.262
165.35	28277.6	27113.1	21025.4	6087.6		165.35	5878.02	5980.35	1174.85	2845	1666.99	293.51
165.3	30482.9	29154	24163.5	4990.6		165.3	6269.44	6135.29	1547.33	2419.15	1902.89	265.911
165.25	32376.4	31415.6	27381.6	4034		165.25	6700.1	6429.1	2001.08	2019.88	2166.32	241.826
165.2	35339.1	33809.9	30594.7	3215.2		165.2	7153.75	6867.81	2541.14	1656.04	2449.92	220.717
165.15	37292.6	36233.8	33707	2526.8		165.15	7823.05	7442.16	3168.64	1333.21	2738.17	202.139
165.1	40045.1	38574	36615.9	1958.1		165.1	7961.04	8124.81	3879.5	1053.99	3005.59	185.724
165.05	42143.9	40717.1	39220.9	1496.1		165.05	8805.55	8872.42	4664.31	818.147	3218.82	171.156
165	44218.6	42551.3	41424.1	1127.2		165	9482.32	9631.71	5506.57	623.6	3343.36	158.182
164.95	45402.4	43976.8	43139.5	837.4		164.95	10306.8	10352.6	6383.47	466.728	3355.78	146.586
164.9	45537.5	44911.1	44297.8	613.3		164.9	10677.4	10999.1	7266.33	343.006	3253.59	136.183
164.85	46634	45294.4	44851.4	443		164.85	11523.7	11552.5	8121.6	247.553	3056.5	126.825
164.8	46232.3	45092.9	44777.4	315.5		164.8	12806.1	12005.2	8913.87	175.418	2797.51	118.373
164.75	45481.2	44300.1	44078.6	221.5		164.75	13256.2	12350.6	9606.67	122.057	2511.19	110.721
164.7	43061.7	42937.6	42784.2	153.4		164.7	13076.6	12578.4	10166.3	83.393	2224.99	103.771
164.65	41464.1	41052	40947.3	104.7		164.65	12862.1	12673.9	10564.1	55.947	1956.45	97.444
164.6	38661.1	38712.8	38642.3	70.5		164.6	12597.5	12622.2	10779.1	36.862	1714.5	91.67
164.55	35315.3	36003.4	35956.7	46.7		164.55	12425	12411.9	10799.9	23.845	1501.77	86.383
164.5	32791.3	33020.7	32990.1	30.6		164.5	11785.1	12039.5	10625.3	15.146	1317.59	81.534
164.45	29697.8	29864.9	29845.1	19.8		164.45	11197	11510.5	10264.6	9.447	1159.4	77.075
164.4	26897.6	26635.1	26622.5	12.5		164.4	10667.7	10839.8	9736.99	5.785	1024.03	72.968
164.35	22973.9	23424.9	23417	7.9		164.35	10109.5	10050.8	9069.86	3.48	908.283	69.176
164.3	18843.3	20313.6	20308.7	4.9		164.3	9117.58	9172.49	8295.66	2.055	809.11	65.668
164.25	16549.4	17369.7	17366.7	2.9		164.25	8144.48	8238	7450.45	1.191	723.934	62.417
164.2	14306.9	14645.3	14643.5	1.8		164.2	7544.94	7281.07	6570.47	0.679	650.525	59.399
164.15	12619.2	12175.6	12174.6	1		164.15	6914.5	6333.72	5689.74	0.38	587.004	56.592
164.1	10710.6	9981.7	9981.1	0.6		164.1	5656.12	5424.32	4838.31	0.209	531.823	53.979
164.05	8462.3	8068.3	8068	0.4		164.05	4633.54	4575.06	4039.76	0.112	483.651	51.538
164	6530.5	6430.6	6430.4	0.2		164	3848.44	3802.83	3312.08	0.06	441.434	49.259
163.95	6065	5053.7	5053.6	0.2		163.95	3111.5	3117.84	2666.41	0.031	404.277	47.126
163.9	4729.1	3916	3916	0.1		163.9	2245.46	2524.41	2107.83	0.016	371.439	45.128
163.85	4748.3	2992.3	2992.3	0		163.85	1964.47	2021.87	1636.29	0.008	342.313	43.253
163.8	3496.4	2254.4	2254.4	0		163.8	1635.4	1605.06	1247.2	0.003	316.364	41.491
163.75	3093.9	1674.7	1674.7	0		163.75	1069.16	1266.46	933.455	0.002	293.171	39.834
163.7	2504.4	1226.6	1226.6	0		163.7	941.754	996.656	686.014	0.001	272.366	38.274
163.65	2760.3	885.9	885.9	0		163.65	861.156	785.504	495.056	0	253.644	36.803
163.6	3266.4	631	631	0		163.6	804.105	622.999	350.836	0	236.748	35.415
163.55	2758.3	443.1	443.1	0		163.55	465.302	499.659	244.114	0	221.443	34.103
163.5	2219.6	306.7	306.7	0		163.5	244.66	407.194	166.787	0	207.544	32.862
163.45	2405.6	209.4	209.4	0		163.45	433.691	338.472	111.896	0	194.889	31.687
163.4	2435.1	141	141	0		163.4	395.67	287.625	73.714	0	183.337	30.574
163.35	1961.4	93.6	93.6	0		163.35	210.593	249.975	47.69	0	172.767	29.519
163.3	2465.3	61.3	61.3	0		163.3	123.239	221.876	30.291	0	163.068	28.516
163.25	1949.7	39.5	39.5	0		163.25	16.422	200.608	18.893	0	154.151	27.564
163.2	-298.1	25.2	25.2	0		163.2	-28.22	184.165	11.571	0	145.936	26.658
163.15	-630.1	15.8	15.8	0		163.15	79.405	171.105	6.959	0	138.351	25.796
163.1	-890.6	9.7	9.7	0		163.1	190.523	160.422	4.11	0	131.337	24.975
163.05	337.6	6	6	0		163.05	214.14	151.41	2.383	0	124.835	24.193
163	1119	3.5	3.5	0		163	93.458	143.6	1.356	0	118.797	23.445
162.95	1160.9	2.1	2.1	0		162.95	100.932	136.676	0.759	0	113.184	22.733
162.9	1273	1.3	1.3	0		162.9	129.748	130.423	0.417	0	107.955	22.052
162.85	1215.5	0.7	0.7	0		162.85	284.275	124.702	0.225	0	103.077	21.401
162.8	875.8	0.4	0.4	0		162.8	291.364	119.415	0.119	0	98.518	20.779
162.75	135.3	0.2	0.2	0		162.75	224.797	114.497	0.062	0	94.252	20.182
162.7	200.2	0.1	0.1	0		162.7	134.799	109.899	0.031	0	90.255	19.612
162.65	2400.8	0.1	0.1	0		162.65	94	105.586	0.016	0	86.506	19.065
162.6	1942.3	0.1	0.1	0		162.6	17.14	101.532	0.008	0	82.984	18.541
162.55	1311	0	0	0		162.55	-160.502	97.71	0.004	0	79.669	18.037
162.5	442.2	0.1	0.1	0		162.5	51.926	94.104	0.002	0	76.548	17.554
162.45	634.1	0	0	0		162.45	301.003	90.697	0.001	0	73.606	17.089
162.4	458.4	0	0	0		162.4	226.452	87.474	0.001	0	70.83	16.644
162.35	449.8	0	0	0		162.35	308.122	84.422	0	0	68.207	16.216
162.3	-166.6	0	0	0		162.3	315.58	81.527	0	0	65.725	15.803
162.25	-796.6	0	0	0		162.25	294.717	78.782	0	0	63.376	15.406
162.2	-427.1	0	0	0		162.2	194.488	76.173	0	0	61.149	15.024
162.15	381.3	0	0	0		162.15	103.445	73.693	0	0	59.037	14.656
162.1	263.4	0	0	0		162.1	99.266	71.333	0	0	57.033	14.301
162.05	-359.8	0	0	0		162.05	319.08	69.087	0	0	55.128	13.959
162	-42.7	0	0	0		162	318.222	66.945	0	0	53.316	13.629
161.95	1359.1	0	0	0		161.95	292.695	64.902	0	0	51.591	13.31
161.9	718.7	0	0	0		161.9	151.464	62.952	0	0	49.95	13.003
161.85	1521.4	0	0	0		161.85	172.689	61.089	0	0	48.384	12.705
161.8	1602.5	0	0	0		161.8	99.613	59.309	0	0	46.891	12.418
161.75	-35.2	0	0	0		161.75	-91.238	57.607	0	0	45.466	12.141
161.7	-629.4	0	0	0		161.7	44.625	55.976	0	0	44.103	11.873
161.65	-1314.8	0	0	0		161.65	313.025	54.415	0	0	42.802	11.613
161.6	-693.6	0	0	0		161.6	191.158	52.919	0	0	41.556	11.362
161.55	-75.9	0	0	0		161.55	52.442	51.484	0	0	40.364	11.119
161.5	-1352.2	0	0	0		161.5	3.521	50.108	0	0	39.224	10.885
161.45	-1025.8	0	0	0		161.45	-4.141	48.786	0	0	38.13	10.656
161.4	18.4	0	0	0		161.4	80.853	47.516	0	0	37.081	10.436
161.35	-337.5	0	0	0		161.35	201.307	46.295	0	0	36.074	10.221
161.3	19.7	0	0	0		161.3	-130.061	45.121	0	0	35.107	10.013
161.25	-322.2	0	0	0		161.25	-227.254	43.992	0	0	34.18	9.812
161.2	-916.6	0	0	0		161.2	-10.925	42.906	0	0	33.288	9.617
161.15	-358.6	0	0	0		161.15	382.392	41.858	0	0	32.431	9.428
161.1	157.9	0	0	0		161.1	221.293	40.849	0	0	31.606	9.243
161.05	93.8	0	0	0		161.05	109.29	39.877	0	0	30.812	9.065
161	-391.1	0	0	0		161	-103.88	38.939	0	0	30.048	8.891
160.95	377.8	0	0	0		160.95	-83.702	38.034	0	0	29.311	8.723
160.9	-1173.1	0	0	0		160.9	112.506	37.16	0	0	28.601	8.558
160.85	-586.2	0	0	0		160.85	45.341	36.317	0	0	27.918	8.4
160.8	-746.5	0	0	0		160.8	-75.925	35.502	0	0	27.257	8.244
160.75	-1203.7	0	0	0		160.75	53.962	34.713	0	0	26.62	8.093
160.7	39	0	0	0		160.7	-98.958	33.952	0	0	26.004	7.947
160.65	341.5	0	0	0		160.65	-106.771	33.216	0	0	25.412	7.805
160.6	-1420	0	0	0		160.6	-56.598	32.502	0	0	24.837	7.665
160.55	-1184.5	0	0	0		160.55	9.985	31.812	0	0	24.282	7.53
160.5	-1247	0	0	0		160.5	29	31.145	0	0	23.746	7.399
160.45	-561.4	0	0	0		160.45	0.376	30.497	0	0	23.227	7.27
160.4	-480.5	0	0	0		160.4	-113.956	29.871	0	0	22.725	7.146
160.35	-34.3	0	0	0		160.35	24.207	29.263	0	0	22.239	7.024
160.3	-810.8	0	0	0		160.3	-155.09	28.674	0	0	21.768	6.905
160.25	-337.3	0	0	0		160.25	-10.32	28.102	0	0	21.313	6.79
160.2	-1235.1	0	0	0		160.2	160.664	27.547	0	0	20.871	6.677
160.15	-1414.9	0	0	0		160.15	18.57	27.008	0	0	20.442	6.566
160.1	-1075.1	0	0	0		160.1	-146.069	26.487	0	0	20.028	6.46
160.05	271.3	0	0	0		160.05	-6.287	25.979	0	0	19.624	6.354
160	696.1	0	0	0		160	-5.296	25.486	0	0	19.234	6.252
